# Supplementary material for: Targeted amplicon sequencing + next-generation sequencing–based bulked segregant analysis identified genetic loci associated with preharvest sprouting tolerance in common buckwheat (Fagopyrum esculentum)
Source: BMC Plant Biol. 2021 Jan 6;21:18. doi: 10.1186/s12870-020-02790-w (PMC7789488; doi:10.1186/s12870-020-02790-w)
Supplement: Supplementary file 1 — Additional file 1: Table S1. List of plant materials. [file 12870_2020_2790_MOESM1_ESM.xlsx]

## Sheet: Table S1
Table S1. List of plant materials.
Cross	Parents	Evaluation of PHS distribution pattern	Aim
			NGS-BSA*	Linkage map / QTL analysis	Marker association test
Cross A_1	KY29_1 × KSC7	Hara et al. (2020)	○	○	○
Cross A_2	KY29_2 × KSC7	Hara et al. (2020)	-	-	○
Cross B_1	KY28_1 × KSC7	This study	-	○	○
Cross B_2	KY28_2 × KSC7	Hara et al. (2020)	-	-	○
Cross C	NF1 × KSC7	This study	-	○	-
* NGS-BSA was performed for PHS and flower type (SI/SC).
