# Supplementary material for: Targeted amplicon sequencing + next-generation sequencing–based bulked segregant analysis identified genetic loci associated with preharvest sprouting tolerance in common buckwheat (Fagopyrum esculentum)
Source: BMC Plant Biol. 2021 Jan 6;21:18. doi: 10.1186/s12870-020-02790-w (PMC7789488; doi:10.1186/s12870-020-02790-w)
Supplement: Supplementary file 2 — Additional file 2: Table S2. Ratio of pre-harvest sprouting of the parent lines. [file 12870_2020_2790_MOESM2_ESM.xlsx]

## Sheet: Table S2
Table S2. Ratio of pre-harvest sprouting of the parent lines
Parent lines	Year	plant number		Ratio of pre-harvest sprouting (%)*
KY29	2017	14		21.8 ± 21.1 a
KY28	2016	10		5.5 ± 9.8 a
KY28	2017	16		16.6 ± 11.9 a
NF1	2017	16		42.8 ± 22.1 b
NF1	2016	10		17.5 ± 16.0 a
KSC7	2016	8		77.8 ± 22.6 c
* The different letters indicate significant differences among the treatments (Tukey-Kramer test, p < 0.05)
