# Supplementary material for: Targeted amplicon sequencing + next-generation sequencing–based bulked segregant analysis identified genetic loci associated with preharvest sprouting tolerance in common buckwheat (Fagopyrum esculentum)
Source: BMC Plant Biol. 2021 Jan 6;21:18. doi: 10.1186/s12870-020-02790-w (PMC7789488; doi:10.1186/s12870-020-02790-w)
Supplement: Supplementary file 3 — Additional file 3: Table S3. Association with array marker sequences (Yabe et al., [17]) and BGDB scaffolds. [file 12870_2020_2790_MOESM3_ESM.xlsx]

## Sheet: Table S3
Table S3. Association with array marker sequences (Yabe et al., 2014) and BGDB scaffolds.
Marker name	LG	Position (cM)			Probe sequence	Scaffold in BGDB	Polymorphism between KSC7 and KY29
		P1	P2
FE3143173	1	0	0		TCACCGAATTGCTCACAACCTTTGTTGGCTTTATTCCATTGTTTTCTTCCCCG	Fes_sc0039947_1	☓
FE3110327	1	1.97	1.545		TGTCCGTCAATTAATCCTAAAAAAACACTACAACAGCATGAAATTTGACTCGTGGGGCAAAACAAAC	Fes_sc0052951_1	☓
FE3128029	1	1.97	1.545		CGAATGTGGATGGCTCCATTTGTCCATTACCTGACCCTTTTAATGTAATATACAGTAATCTG	Fes_sc0052951_1	☓
FE3136478	1	1.97	1.545		GAAAGGTACCATGTGAGAAATCAAATCTCAGTTTTTCAGGAAGAACAATTGATCCCTTCTGG	Fes_sc0006207_1	○
FE3140078	1	1.97	1.545		CATGCCACTCGTGTTTCAACAGGCTCTCTTTGAGTTGTCAACCCTTATTG	Fes_sc0017267_1	○
FE3142292	1	1.97	1.545		GAAAGTGGCTTCTTTAAAGAGTCGTGTTGATGCAGCAGCCATACCCGCAG	Fes_sc0006207_1	○
FE3144513	1	1.97	1.545		AATGTTGCAGAAAGTGGCTTCTTTAAAGAGTCGTGTTGATGCAGCAGCCATAC	Fes_sc0006207_1	○
FE3110324	1	1.97	1.545		TTCAGATTACTGTAAATTACATTAAAAAAAAACAGACCTTTGAAGAGTAAGGGTCAGGTAATGGACAAATGGAGC	Fes_sc0052951_1	☓
FE3110325	1	1.97	1.545		AACAGACCTTTGAAGAGTAAGGGTCAGGTAATGGACAAATGGAGCCATCC	Fes_sc0052951_1	☓
FE3110326	1	1.97	1.545		ACCCAAATCAAGCAAATCACTCAAGTACCGAATATAACATAACTTTTGTAATGCATTCTCTGTCCGTC	Fes_sc0052951_1	☓
FE3110328	1	1.97	1.545		TTGTGATCCCTTCAAAAGGAACAGATTATCCTAGCTAGAAAGAAAAGCAGAATCTAATTACTAGATATAAATACT	Fes_sc0052951_1	☓
FE3128023	1	1.97	1.545		TTTGGGTACAAAGGTCAAAAGAGTATTTATATCTAGTAATTTTTTCTTTCTAGCTAGGATAATCTGTTCTTTTGA	Fes_sc0017267_1	○
FE3128024	1	1.97	1.545		ATCTAGTAATTTTTTCTTTCTAGCTAGGATAATCTGTTCTTTTGAAGGGATCACAATTTCAACTGACTGATCCAA	Fes_sc0017267_1	○
FE3128025	1	1.97	1.545		AATCTGTTCTTTTGAAGGGATCACAATTTCAACTGACTGATCCAACCCAATAAGGGTTGAC	Fes_sc0017267_1	○
FE3128026	1	1.97	1.545		TTATCCTTAGTATATAGAGGTTTGTTTTGCCCCACGAGTCTAATTTCATGCTGTTGTAGTGTTTTTGTAAGG	Fes_sc0017267_1	○
FE3128027	1	1.97	1.545		GTTTTTGTAAGGATTAATTGATGGACAGAGAATGCATTAAAAAAGTTATGTTATATTTGATACTTGAGTGATTTG	Fes_sc0017267_1	○
FE3128028	1	1.97	1.545		AATGCATTAAAAAAGTTATGTTATATTTGATACTTGAGTGATTTGCTTGATTTGGGTTCCTAATAAAAGAATTGC	Fes_sc0017267_1	○
FE3136479	1	1.97	1.545		GTTTTTCAGGAAGAACAATTGATCCCTTCTGGTCAACATGATCCCCCAGAAC	Fes_sc0006207_1	○
FE3140079	1	1.97	1.545		ACAGATTATCCTAGCTAGAAAGAAAAAATTACTAGATATAAATACTCTTTTGACCTTTGTACCCAAATAATCACTT	Fes_sc0017267_1	○
FE3101440	1	4.22	2.36		TGAAACTTTGCACTTCCATGGAGCAGCAATGGCGTTTGGGAAGGGAGAGA	Fes_sc0015289_1	○
FE3102154	1	4.22	2.36		TCAATTGGTGAATATGGTAATCATCGGATAGGACAGTGGTTGAGATGCAGCG	Fes_sc0013516_1	○
FE3104724	1	4.22	2.36		CCGAAGTTTTTGAGAATAACATGGAAGAAAATATTTGCATGGGCCGGCCCATATC	Fes_sc0013516_1	○
FE3113132	1	4.22	2.36		TTCCATGTTATTCTCAAAAACTTCGGATAAATTATACAAAAACCACCCTAATAATAGAAAACTTATATAAAACCA	Fes_sc0013516_1	○
FE3121475	1	4.22	2.36		CAAATATTTTCTTCCATGTTATTCTCAAAAACTTCGGATAAATTATACAAAAACCACCCTAATAATACTGCACTG	Fes_sc0013516_1	○
FE3124505	1	4.22	2.36		CGCATCTCAACCAATGTCCTATCCGATGAATACCATATTCACCAATTGAACTTAAGAACTTC	Fes_sc0015289_1	○
FE3138816	1	4.22	2.36		ATAGGAAACTTATTTAAAACCAACGCTAAGACTGCTGTTATACAAATCTACCCAATTTATTAGGGTTTCCTGTAAA	Fes_sc0013516_1	○
FE3113131	1	4.22	2.36		CAGCACAGGAATTCAACAAAATCCGGCGACCAGCCAAGAAATGATAATTTCTC	Fes_sc0015289_1	○
FE3121471	1	4.22	2.36		AGCGCAACAGGAGAAAACGTAATAAGACCGTCATCCGTGAGAACCAGCGG	Fes_sc0015289_1	○
FE3121472	1	4.22	2.36		TCATCCGTGAGAACCAGCGGCGAATTAGGGATCCAGCATAAGAATTCAAC	Fes_sc0015289_1	○
FE3121473	1	4.22	2.36		ATCTCAGCAGGACAGACCGGTCGACCAAGAGATAAAACAAAAGAGACAAC	Fes_sc0015289_1	○
FE3121474	1	4.22	2.36		ATTAAATTTTACGCTCAATAATTTTTCCCGCCGTTTATCCCTTTTTCCCTGTTTTTTTCGGGGGATTTAGTTC	Fes_sc0015289_1	○
FE3124503	1	4.22	2.36		CAGACAGGTGAGGCTAATTTTTTACATATCAGCCGATTCTATTTTCATACTTCCAAGTTCCAAGATG	Fes_sc0013516_1	○
FE3124506	1	4.22	2.36		AAAGGGAAAGCAAGTTGAAATGTGGATGAAGGTGTGAACTCTCTCTCACTTGAAG	Fes_sc0015289_1	○
FE3124507	1	4.22	2.36		AAGTCTGGGAAGCTTGTCTCTCAGATAGTATAGTCTTGCTTTTCTCACCTTCC	Fes_sc0015289_1	○
FE3118384	1	5.345	0.56		TCTCCAGAAAGGTCAAATTTTAAGTACCAACAACAGAACTTCTGCATGTTTTAGTCTACAGATAGTAGC	Fes_sc0017267_1	○
FE3132727	1	5.345	0.56		CATTACTAGGCAAGTCTTCTTATTACTCTTGGAAGGTGTAACCCTGCTATTTTTTCTATCTTTGGTC	Fes_sc0017267_1	○
FE3135468	1	5.345	0.56		ACATGACACAGTCATCAGAGTCTGTCATCAGAGTCGATAGAAATATTATCTTGCATTCATCC	Fes_sc0017267_1	○
FE3118385	1	5.345	0.56		AAACCAGTAAACCTTATTTTAAGTTGGACCAAAGATAAAAAAAAATAGCAGGGTTACACCTTCCAAGAGTAATAA	Fes_sc0017267_1	○
FE3118386	1	5.345	0.56		AAAGATAAAAAAAAATAGCAGGGTTACACCTTCCAAGAGTAATAAGAAGACTTGCCTAGTAATGTCATAAACCAA	Fes_sc0017267_1	○
FE3132728	1	5.345	0.56		GGAAGGTGTAACCCTGCTATTTTTTCTATCTTTGGTCCAACTTAAAATAAGGTTTACTGGTTTTGATTCTTTATA	Fes_sc0017267_1	○
FE3114407	1	5.63	1.545		AAATGTACTTCCAATCATTAACAAATTGCAATGGCAAGCCAACGCCATTGATGGTTGCAG	Fes_sc0228927_1	☓
FE3125966	1	5.63	1.545		ACATTTCCCTCCTCTCACTTGTATGTATTTTCCCTACATATTGTCGGCCAAAAACTATTTATAAACAGTGAAC	Fes_sc0228927_1	☓
FE3135605	1	5.63	1.545		CCACAAACTCCTCTGTACATTTCTCAGTTAAGAACATAACAACATTCTTGATTTCTAGGTTTCCCTAAACAAC	Fes_sc0000552_1	○
FE3136032	1	5.63	1.545		ATACATACAAGTGAGAGGAGGGAAATGTACTTCCAATCATTAACAAATTGCAATGGCAAGCC	Fes_sc0228927_1	☓
FE3114406	1	5.63	1.545		GTTTATAAATAGTTTTTGGCCGAAAATATGTAGGGCAAATACATAAAAGTGAGAGGAGGGAAATGTACTTCCAAT	Fes_sc0228927_1	☓
FE3114408	1	5.63	1.545		ATGGCAAGCCAACGCCATTGATGGTTGCAGATACGGTGAACCACCATCAA	Fes_sc0228927_1	☓
FE3114409	1	5.63	1.545		ATACGGTGAACCACCATCAAACAAAACTCATGTAGAAATAGGAACTACCCAATATACATTTTTTCAAGAAACCAC	Fes_sc0228927_1	☓
FE3125964	1	5.63	1.545		AAAAATGTATATTGGGTAATTCCTATTTCTACGTGAGTTTTGTTTGACGGTGATTCACCGTATCTTCAACCATC	Fes_sc0228927_1	☓
FE3125965	1	5.63	1.545		ACGTGAGTTTTGTTTGACGGTGATTCACCGTATCTTCAACCATCAATGGCG	Fes_sc0228927_1	☓
FE3141271	1	9.56	2.36		GGCAGTTGGAGCTGATGAAACTCCTTTAGGGGGTTGGTCTGTGACAAGAC	Fes_sc0000007_1	○
FE3101191	1	13.22	10.455		TGGGAAAGAAAAATAAGTGTTTATAGAAATAGGTTTACCAAAGTTGCTTTCAGCCGAAAACCGACACG	Fes_sc0034265_1	○
FE3110585	1	13.22	10.455		CCTGATGGATAAAAATCCTCTCAAGTACCAAGGAGAAGCACATATGCGCAAAG	Fes_sc0034265_1	○
FE3132771	1	13.22	7.31		AATTCTTACTTGAAATTTTTTTTTTTAAAATCTGAGAAAAACATGAAGAAATTTTTTTAAATTGATTTAAAAAAT	Fes_sc0005840_1	○
FE3134344	1	13.22	10.455		CATCATCTGTTCTTGAACTTAGCTGGTAGTTCTTGCTAGACGAAGTCTTTCATCAGTTTG	Fes_sc0004590_1	○
FE3142575	1	13.22	7.31		TTTTAGGATAGGTAAGAAATCAGTTATTATAATTCTAATCTTTTTTTTGTAAGTACGAATCCGGGTGTCACAACTA	Fes_sc0012006_1	○
FE3110584	1	13.22	10.455		TTAGTTCTCCATGAGATTCATTATGTCGGGCTATAAGAGGCAAGAAATGTGCATAATCAACC	Fes_sc0034265_1	○
FE3125374	1	13.22	10.455		TTGTCGGGCTATAAGAGGCAAGAAATATGCATAATTCAACCTGATGGATGAAAAATCCTCTC	Fes_sc0004590_1	○
FE3133745	1	13.5	8.62		CCTAACTTTCCAAACTGCATTTTGTCAATTTTTTTATTTTTTAAAATAGGTCCGGATCGGACCGATTTTGGACC	Fes_sc0009485_1	○
FE3133744	1	13.5	8.62		ATTTAGGTGAACTGAGAGTCTGAGAGACTGTCAAGGACTCGAGGAGCGCA	Fes_sc0009485_1	○
FE3111098	1	18.57	11.92		TACAGATTACAGATTACAAAGAGATAAGGCTAACTAGATAGTAGGATAATACTCCAGTATCTGTTAGTAAGATAC	Fes_sc0002382_1	○
FE3111099	1	18.57	11.92		TAACTAGATAGTAGGATAATACTCCAGTATCTGTTAGTAAGATACGAAGACTATTTTATTTACTAACAGTATCCA	Fes_sc0003146_1	○
FE3132038	1	21.8933	12.515		AGCATTTATCATAAAATTATTATAAGCATTTAAATCAACAGAGCTTTGTGTTATTGGTATTGTAAACAAGGTCCT	Fes_sc0063166_1	☓
FE3132036	1	21.8933	12.515		ATTCTATACTTAATTACATCTAACTTTGTTACATCCTGCACTGCGATATCAATAATTATAAGCATTTATCATAAA	Fes_sc0063166_1	☓
FE3132037	1	21.8933	12.515		ACATCCTGCACTGCGATATCAATAATTATAAGCATTTATCATAAAATTATTATAAGCATTTAAATCAACAGAGCT	Fes_sc0063166_1	☓
FE3132039	1	21.8933	12.515		TAAATCAACAGAGCTTTGTGTTATTGGTATTGTAAACAAGGTCCTTTGGGTTTCTGCACTGG	Fes_sc0063166_1	☓
FE3120116	1	26.4	18.75		ACGGAAAGGAATCTACCAAACATGCATATTAAACCCTTTACACTGTGTTTGGATAACACTGAAATCC	Fes_sc0000103_1	○
FE3123463	1	26.4	18.75		AATTATAAGAATATTTATACAGAAACAATTTGATTTACTAGGCTTTTACAAGAATATTTACCTTGAGAGAAGAGT	Fes_sc0000103_1	○
FE3142374	1	26.4	18.75		AATTAATTTTAGGATGAAACTCAACATGCATAGTTTATGATGGGATCTTATTGAGGTTATATATCATGTTTAAATA	Fes_sc0000103_1	○
FE3120113	1	26.4	18.75		TGCTATTATATTTAAACATGTTATATAAGCTCAATAAGATCTCATCATAAACTAAGCACATTGAATTTCATCCTA	Fes_sc0000103_1	○
FE3120117	1	26.4	18.75		GAAATCCCGGGAATTTAAATCAAATTTGGAATTTTCAAAATTCTGTTGAACAATTACCTTGTTTGGATGGTGAAT	Fes_sc0081442_1	☓
FE3120118	1	26.4	18.75		ATTTTCAAAATTCTGTTGAACAATTACCTTGTTTGGATGGTGAATTTCGGATTTCTTGAAATTTCATGGAGAAAA	Fes_sc0002658_1	○
FE3120119	1	26.4	18.75		GTTTGGATGGTGAATTTCGGATTTCTTGAAATTTCATGGAGAAAAATGAAGGGAATTTAAAAGATCAGAATACTC	Fes_sc0008632_1	○
FE3120120	1	26.4	18.75		ATTTCATGGAGAAAAATGAAGGGAATTTAAAAGATCAGAATACTCAGTTGAAATTTCATGTACATAGATGTCTTT	Fes_sc0017933_1	○
FE3120124	1	26.4	18.75		AAATCCCATTATTTGAAATCCCATCATTTAAAAATTCCTATGTATTTTGCAAATTCTTCATCCAAACACACCGTT	Fes_sc0017933_1	○
FE3120125	1	26.4	18.75		AAAATTCCTATGTATTTTGCAAATTCTTCATCCAAACACACCGTTAATTTGTTTATTATCAAACAAATTTTCGAT	Fes_sc0000103_1	○
FE3112269	1	27.6167	14.5933		CTTACCTTCTTGATCAAAAAAAAAAACTTGATTAAATTTAAATATGAATTACAAGTGATATCAAACCTCCTTTCT	Fes_sc0093827_1	☓
FE3134013	1	27.6167	14.5933		AAATACGTGTAATAACACAACCAAATATTAATATAAATTTTTAACTACAGAAAATTTTAAAATAAACAAAAATAAC	No hit
FE3137736	1	27.6167	14.5933		ATAATATGTTAAACATAATAACACGCAACCTCACTCTACATTAAAATTTTTTAAAATTTCTCTTTATTTATCGGGT	No hit
FE3141473	1	27.6167	14.5933		TTTATTTACACGAATGTTTAAATTACAAGAATATATACACGACCCATTTTTAATATTTACATGAAACTAAAAATAT	No hit
FE3112270	1	27.6167	14.5933		TTACTTGGTAATAAACATGAACGTTTTGTTGTGGCGCTCAAATGGATCTAAACGCTTTGCG	Fes_sc0035063_1	○
FE3115655	1	34.56	23.34		AGACGAGTACTTTACCTTTTTTACTTTTATTTATCATTTACAGACATATCTTTTTTTTTGGTAAGAAATAGCATA	Fes_sc0000013_1	○
FE3120652	1	35.12	25.71		TATCACATTCTACACTAGACAATGACACGATAAATATACAACAACAATAATCTCAGTAAGGCTAACGCCTTGTTG	Fes_sc0001182_1	○
FE3113566	1	35.12	25.71		TAAATATACAACAAACAACAATCTCAGTAAGGCTAACGCCTTGTTGAATAAATTTACATCCACGTCACTCTTGC	Fes_sc0001182_1	○
FE3120653	1	35.12	25.71		TAAATATACAACAACAATAATCTCAGTAAGGCTAACGCCTTGTTGAATAAATTTACATTCACGTCCCTCTTGCG	Fes_sc0001182_1	○
FE3104860	1	39.6186	36.2467		CGGATAATCCCTTTGCAGCTAAGAAGAAGACGTGTACCAAACTTAATGCACATAAC	Fes_sc0012951_1	○
FE3135373	1	39.6186	36.2467		GGGTGATATTCCTTCAGTCATACCCTTTACTCTGCCATATTTACAGGCCATG	Fes_sc0010310_1	○
FE3135818	1	39.6186	36.2467		TATTGTCTGATGCCAGTTCTTCTCTTGTTATTTCACATAGTGGGAGAGCAACTCTATATCATCAAATTG	Fes_sc0012951_1	○
FE3139618	1	39.6186	36.2467		TTCATATAGGAAAATCTATTAACCTATCTACAACATCAGTTTTCCAACACGAGAAACAAT	Fes_sc0279229_1	☓
FE3139702	1	39.6186	36.2467		CGTACACTTTCCACGCTATGGAAGGATCTGTTCTCTAAGGTCTGATTCTTG	Fes_sc0010310_1	○
FE3140770	1	39.6186	36.2467		CAGATTGTTGTTCCCCTAATTGCTTTTGTTTCTTAGTGCTTTTGTGCAGCTTCTACTGATACTAC	Fes_sc0012951_1	○
FE3141850	1	39.6186	36.2467		GCCTCAATGCCGACTACAACATCATGTAACAACTCTCCAGCCCTTGGACA	Fes_sc0010310_1	○
FE3142526	1	39.6186	36.2467		AGTGCGGCTTGACGATATATTGTTGCAAATTGCAATAACATAAAGAGCAAT	Fes_sc0012951_1	○
FE3144774	1	39.6186	36.2467		ATGCAATGTATTCCTTGATTAAGAATGAGGAATGCTGGTGAGTGAGGATTATGCTTGATGAC	Fes_sc0010310_1	○
FE3140768	1	39.6186	36.2467		AGATTGTAAAAATGAGGCACTTTTGTGATCATCGGGTGGTTTTATTTATGGAGTGAATTGATGTTTAATTTATTGT	Fes_sc0012951_1	○
FE3140769	1	39.6186	36.2467		ATCGGGTGGTTTTATTTATGGAGTGAATTGATGTTTAATTTATTGTTCAGGTGATTGAATGTTTATATTTTTCATA	Fes_sc0012951_1	○
FE3142525	1	39.6186	36.2467		ATTTGTTCCGGTGACCAAACAAACTCCCCTAGTGCGGCTTGACGATATAT	Fes_sc0012951_1	○
FE3138138	1	40.5886	25.71		CAAAGTAGAAAATGCTTCCGGAAAGTTCCCGGCCTTCAGGCGAAGGAAGC	Fes_sc0000330_1	○
FE3138133	1	40.5886	25.71		GTTGCAGGTTTTGGATAATGGTCTTCTGGTGGATCCTCATGATCAGCAGT	Fes_sc0000330_1	○
FE3138134	1	40.5886	25.71		TGCACTGCTAAAGCTTGTTGCGGAAAAGCAGCTATGGGTAAAATGTCGGC	Fes_sc0000330_1	○
FE3138135	1	40.5886	25.71		GCTATGGGTAAAATGTCGGCAGAACGGTTTGAAAAACATTCATCTATTCTCATGGC	Fes_sc0000330_1	○
FE3138136	1	40.5886	25.71		GAAAAACATTCATCTATTCTCATGGCCTGAGCACTGCAAGACTTACCTATCTCG	Fes_sc0000330_1	○
FE3138137	1	40.5886	25.71		AAGAAGTGATGAAGCTGGAAGCCAATCAGAAAATGATTCACCAAGTGATTCTCTAAGAGATATAAAGG	Fes_sc0000330_1	○
FE3138139	1	40.5886	25.71		TATAGGGTTCATACTGTCGACGTCGTTCTCCATGTTGGAAATTCAGTCTTTTATGC	Fes_sc0000330_1	○
FE3138140	1	40.5886	25.71		CAAGGGGTTGAATCTCCATGATTTTGATGCATATATTTGCAACAGTGGAAGTGACATGTAC	Fes_sc0000330_1	○
FE3138141	1	40.5886	25.71		CTATTCTTCAGCTAACTCAGAAGTTGATGCTGCGTTTGTGAGTGATTTGGATTATCATGC	Fes_sc0000330_1	○
FE3138142	1	40.5886	25.71		ACATATAGAATACCGTTGGGGCGGAGATGGTCTGAGAAAGACTTTGACAC	Fes_sc0000330_1	○
FE3138143	1	40.5886	25.71		TCTGAGAAAGACTTTGACACGTTGGGCTGGTTCAGTTACTGATAAGAGCG	Fes_sc0000330_1	○
FE3138144	1	40.5886	25.71		TTCAGTTACTGATAAGAGCGACGGCAAAGAAGAAACGCTCATAGTTTTAGATGAAGATGAC	Fes_sc0000330_1	○
FE3138145	1	40.5886	25.71		ACTGAATCCAGATAAGGTAGTCTGTCTGATCATCAGCTCTTCTTTTATTGGTTTGTTT	Fes_sc0000330_1	○
FE3117627	1	55.4233	45.77		TTATTTCCTGAAAGACTGCAAACAAATATAAAGACCAATATAAGAAACGTTAGCTGGAAAGATAAGCAACATTCA	Fes_sc0003526_1	☓
FE3128485	1	55.4233	45.77		GCCTTTATTTCCTGAAAGACTGCAAAAAATATAAACACCAATATAAGAAACGTTAGCTGGAAAGATAAGCAACAT	Fes_sc0003526_1	☓
FE3110165	1	56.82	49.0567		CCTTAATGCTTGAATGAATACCTCTTTTTGACACCATCTACTCTGCTTTCGTGGAC	Fes_sc0021222_1	○
FE3119984	1	56.82	49.0567		TCTTTTTTGACACCATCTACTCTGCTTTCATGGACATGCTCTAGCATCACTTCTC	Fes_sc0021222_1	○
FE3139118	1	56.82	49.0567		GTGGTTCTCTCTGATTTTAGAACCATGATCTATATGTCCATTTATTTATCAATCAGCTAT	Fes_sc0021222_1	○
FE3110164	1	56.82	49.0567		TTTTCAGATTTCTGATTGCTCTTTTGATGGGGAGGTGTCTCTTGGCACACTG	Fes_sc0032587_1	○
FE3119983	1	56.82	49.0567		ATTTTGCACCTTAATGCTTGAATGAATACCTCTTTTTTGACACCATCTACTCTGCTTTCATGGACATG	Fes_sc0021222_1	○
FE3105921	1	60.1067	49.715		GAGCATCAATCAACAATTCCAATGCTTTTCAGATATAATTTCTCTGCTTATGTGGTAAGCAACATAGCC	Fes_sc0003107_1	○
FE3108727	1	60.1067	49.715		AATATATATAAAGAAAAAAAAATTGTAAAAGAGAATGCTATGAGATACACCTGTCTAGCAGACGCTGATGATCTG	Fes_sc0004960_1	○
FE3119167	1	60.1067	43.8		ATAAAATCTTCTGCTTTAAGATATTTTTATGCTGATATAATTGATATATTTCGTGAAGTCTGCTTTTGAGTCCTC	Fes_sc0000623_1	○
FE3124156	1	60.1067	49.715		CAACTCATCTATTTTGTTGATTTAAATGTTTTTTTTTATCATCCAGAATCTACAAATAGTCAAGAAGATGCAGAT	Fes_sc0004960_1	○
FE3133170	1	60.1067	43.8		AGCAGCGAAACATTAATCTATTTGCACCAACCTATATACGCACAAATGAAAATGCATCCTATGCAC	Fes_sc0000623_1	○
FE3133487	1	60.1067	43.8		AGAAATAGCAGTGCAAATAAAGCAGAAATGAGAGTTGCTGCTTAAGTGTGATCCTTATATAAATTTATTTATACAA	Fes_sc0000623_1	○
FE3134994	1	60.1067	49.715		CAGTTGTTTCTCTACTAGATGGCAGAACTTGGTGATGTAGAAGTTATTGAACTGTTTCCC	Fes_sc0018214_1	○
FE3135007	1	60.1067	49.715		TTCTCCATTGACGTCCTTCTTAATTGCTTAACTGTGTTAAGCTCAGAGTGAGGAC	Fes_sc0018214_1	○
FE3135677	1	60.1067	49.715		GCCGAACACTAACATGCTCAAGCTCGCTCATTTATACCGAGCCTAAATTTTTAC	Fes_sc0018214_1	○
FE3135678	1	60.1067	49.715		GTCTCTACCAACAAAATGTGTATTTTGACCTGATTGGGTCAACGGTCAAAGGG	Fes_sc0018214_1	○
FE3136119	1	60.1067	49.715		GCGGCGTCCACCAAACACCACTTGTTGGATGCCCACATATCTGATTTGCA	Fes_sc0018214_1	○
FE3137763	1	60.1067	43.8		AGTAAGGTATATGATTTAGAGCTGTTTTGCATGCAATTGGCCTGCTGGAGTTGC	Fes_sc0000623_1	○
FE3139006	1	60.1067	49.715		TGAGTTGTAGTTCTAAAGATCAAGAATGATAATTTCTTATATTATACTAGCTATTCACAAAGAACCTTGCCAGTCC	Fes_sc0004960_1	○
FE3108728	1	60.1067	49.715		CTATTTGTAGATTCTGGATGATAAAAAAAAAACATTTAAATCAACAAAATAGATGAGTTGTAGTTCTAAAGATCA	Fes_sc0004960_1	○
FE3119166	1	60.1067	43.8		AAATTCTTCTTATTAGGTTGTTATAAAAAAATATTAGAATTATATAAGGTATATTAAATATAATGTTAAATTTTA	Fes_sc0000623_1	○
FE3124157	1	60.1067	49.715		GCTAGACAGGTGTATCTCATAGCATTCTCTTTTACAATTTTTTTTCTTTATATATATTCACTTTGTTCTTGAGCT	Fes_sc0004960_1	○
FE3133171	1	60.1067	43.8		TCATATAACTAGCAAAAAAATCAGGAGAAAATAAACTGCTCAATCAAGAAGAACTGAATGCTGTTAAAGTGGAACC	Fes_sc0000623_1	○
FE3133488	1	60.1067	43.8		TATCACCCACTTCGTAAGTCCTAGCATGTAAAATTTACAGAAAATAAACTGTAGCTGTAGACAGTATTTATATGAT	Fes_sc0000623_1	○
FE3143643	1	60.1067	43.8		GGTATTACATGATTAAGCAAAATGGTCCAGCCATTTTCTTGTTATAAGTCTTGGAGTGGGG	Fes_sc0000623_1	○
FE3116624	1	62.5533	43.515		ATACAAAGTGCACTCTAGTTATATGATATTTATGGTCTTCTGTGGGATTTATTATTCACTTCACGTCTTTTTCCG	Fes_sc0003526_1	☓
FE3134047	1	62.5533	47.74		TGATACGTTAGAACTGACTATAGAAAGTTGTTACAACAAGCTGGGATTGCAATATGTATTTTGAATGAAATGATTT	Fes_sc0007581_1	○
FE3137060	1	62.5533	49.995		GCTCCAACACAAGGAAATAGATTCCGATTGTAAGGGTCGTTTTGGCCTCC	Fes_sc0016326_1	☓
FE3137757	1	62.5533	49.995		TCTCCCGAGTTTTCTGCTTACATCAAGCAGAGGGGATATGATCTTCACGA	Fes_sc0019628_1	○
FE3138898	1	62.5533	43.515		TATACTTACAAGCTCATCAAACTTGTCAAAAGACCGATGCGTGCACTGATGGAC	Fes_sc0003526_1	☓
FE3144114	1	62.5533	49.995		GAAAAATGCAGGACGTATAAAACACCCATTGAATGCGGAACAACAACTGCCTTG	Fes_sc0000352_1	○
FE3116625	1	62.5533	43.515		TATGGTCTTCTGTGGGATTTATTATTCACTTCACGTCTTTTTCCGTATTCTATCTAATGCATTATGTTTACCAGA	Fes_sc0003526_1	☓
FE3116626	1	62.5533	43.515		TCACGTCTTTTTCCGTATTCTATCTAATGCATTATGTTTACCAGAGATCTCTCAAGTCAAGGTTTGAAAGG	Fes_sc0003526_1	☓
FE3134048	1	62.5533	47.74		TCCAATCTGATTACGAGTTTGGTGTGACATCTTTGACAATAAGTCAAGAGTAGACGGTTTG	Fes_sc0007581_1	○
FE3138540	1	68.36	52.81		GACGATTGCAAAACGAGCAAGGCGTTTAGCCCCTTAAAACATGAACTGTG	No hit
FE3138539	1	68.36	52.81		CACAATATTACTTATACTATATGTATGATAGACGATTGCAAAACGAGCAAGGCGTTTAGCCCCTTAAAACATG	No hit
FE3135245	1	70.7033	58.45		CAAAATGATTGAAGGAGTCATTTTGATTCCTGTGTACTGAGACTACATCTATCCTGACTGG	Fes_sc0002556_1	○
FE3135246	1	70.7033	58.45		GCAATCCAGCCCTCATATTCGATATAGATATTCTTGTCTCGTAATGTAGGTAAGTGTTTATATAACTTTTTTGGTC	Fes_sc0002556_1	○
FE3106180	1	86.2	64.08		TATTTGAAATGGTTTGTTGCTCTGTCCAGTTCCATTACTGTGAATATCTTTGTTCTCTCAACCATGC	Fes_sc0018411_1	○
FE3117280	1	86.2	63.7033		TTCATACTCGACTTTTATAGTCAAGTGAACAAATAAGGACTACATTTGTCTTGCAGTGCTATTTTGTATTCATCT	Fes_sc0010017_1	○
FE3121138	1	86.2	64.08		GTTGTCGAGGATATTGCTTTGAGAAATGGGATGGCTCAGGTACCCCCAAC	Fes_sc0018411_1	○
FE3121139	1	86.2	64.08		GAACAAAGATGTTCAGAGTAATGGAACTGGACAGAGCAACAAACCATTTCAAAGAAAATCGG	Fes_sc0018411_1	○
FE3121140	1	86.2	64.08		TCCTCCGTACAACGATGCACATGCTCTATTGTCTAATGCCATTTGATATTGGATTATAGG	Fes_sc0018411_1	○
FE3134117	1	90.42	76.692		GTTTCGAGAGGAATAAAGGTAAACAAACGGATTAGATATGGAAGTCGAGCATCCAAACATC	Fes_sc0049411_1	☓
FE3135312	1	90.42	76.692		ATAAGAATTTGTAACGATTCAAGATGCAAGACGGTGGATGTGATCACGTTTCAAGATGCATG	No hit
FE3135314	1	90.42	76.692		CTCTCGTTACTGTGTTTATCTGTGAGATTCTTGGTTGAATTTTGCATCAATAGTTGGCAATTGCTAATTACATG	Fes_sc0000238_1	○
FE3136287	1	90.42	76.692		TCAAATTACTTGTGGTTCACCATCTAACGGGGTAACATCGCTCCGGAGCA	Fes_sc0000345_1	○
FE3137015	1	90.42	76.26		CATTGACAACACAATATTAAGCCACTTATAAAATTTTCACGTGTCATTCTCACATTAATCAACATATTTGAATATT	Fes_sc0032166_1	☓
FE3137656	1	90.42	76.26		CTGTTTCATGTGTGTGTGCGCTATAGGGGGAGGGTTGTAGGGGGATACTT	Fes_sc0002801_1
FE3138651	1	90.42	76.692		GGCTATGCAATAGAAAATAACCAAGCTAGCTACTGTGGATATGCTTGGAGAATCG	No hit
FE3144667	1	90.42	76.692		TATCAAATTACTTGTGGTTCACCATCTAACGGGGTAACATCGCTCCGGAG	Fes_sc0000345_1	○
FE3134118	1	90.42	76.692		ATTAGATATGGAAGTCGAGCATCCAAACATCAATACAATCAAGTGTTATTTT	Fes_sc0003635_1	○
FE3135313	1	90.42	76.692		ATCATTCCGTATGAATACATACTACTAATTAATGATCATAAATACAAGAACTGAGGAACGTGGTACTTATT	Fes_sc0000398_1	○
FE3137016	1	90.42	76.26		AACATATTTGAATATTTTGATTCTCGTTTTCAATTTGAACTTGCATATTACTTTATCGCGCTCACTCGTTAAAATG	Fes_sc0122060_1	☓
FE3137017	1	90.42	76.26		ACATTCGAGTCTTGTTCTCTCTAATAACGAAAAAACGCGCTAGCCTAACTACCAAAATGTG	Fes_sc0003164_1	○
FE3137018	1	90.42	76.26		GACTAGCTATGTAGATAAAACTCTCCTAAATGAACATATGTTCATTGCTGATCATATGTTATCTATTAAGT	Fes_sc0003164_1	○
FE3144668	1	90.42	76.692		AAATTCATATAAGTACTCCATTATATTGAGGTCGCAGGATATAGAAGTAAAATG	Fes_sc0012396_1	○
FE3104778	1	95.8	77.7067		AAAGACTGGTATCTAGCCGAGCGTTCAAGCTCAAGCCGAGTCTGGATAAA	Fes_sc0001827_1	○
FE3131039	1	95.8	77.7067		ATTTCTGTAAAAACTATTCTCACATCAGTCGTCGATCACAAACGTATCTTTAAACTTTCCTTCTGTAGTCATAAC	Fes_sc0001827_1	○
FE3133557	1	95.8	77.7067		ACGGTACTTGACCGCGATTGTGCGATCAAAGGACATAAAGACTGGTATCT	Fes_sc0001827_1	○
FE3139113	1	95.8	77.7067		CAGCGACAACTGTTCGAGTTGTGGGTCCTTCTCTTTATTACTCTTTGACC	Fes_sc0001827_1	○
FE3131037	1	95.8	77.7067		ATTGTGCGATCAAAGGACATAAAGACTGGTATCTAGCCGAGCGTTCAAGC	Fes_sc0001827_1	○
FE3131038	1	95.8	77.7067		TTCAGAAAATATGAACAAATCATTATATTTATTTCTGTAAAAACTATTCTCACATCAGTCGTCGATCACAAACGT	Fes_sc0001827_1	○
FE3131040	1	95.8	77.7067		TCAATACTAGATCAAACATTTTTGTCCCACCAAAAAAAATAAGGTGTTTTATTGCACAAACTCGAGGGCGG	Fes_sc0001827_1	○
FE3131041	1	95.8	77.7067		CAAAAAAAATAAGGTGTTTTATTGCACAAACTCGAGGGCGGATAAAACTCTTACCATCATCCGAG	Fes_sc0001827_1	○
FE3131042	1	95.8	77.7067		CAAAATACCAGACGCCCCAAGTCCAATCTTTCAAAAGGATCCCTATAATTTTGACTAGG	Fes_sc0001827_1	○
Marker name	LG	Position (cM)			Probe sequence	Scaffold in BGDB	Polymorphism between KSC7 and KY29
		P1	P2
FE3140242	2	0	0.59		GTCTTAAATCAGCTAAAAGTAATTATTATAGGCCCAAAAAACTGGGGGTCCTGTGA	Fes_sc0001322_1	○
FE3134711	2	3.57	0		ATAGCTGAAGGGTAAAACAAAAATGTAGGCTTCGTTTGGCAGTTCATTTACAACGACAGAG	Fes_sc0007807_1	○
FE3135232	2	3.57	0		ATCCCGATGCGCAAGGGCAATGGTGGTCCGCCCGAGTGTGAGTCATATCT	Fes_sc0007807_1	○
FE3139659	2	3.57	0		CTCTGTCGTTGTAAATGAACTGCCAAACGAAGCCTACATTTTTGTTTTACCCTTCAGCTAT	Fes_sc0007807_1	○
FE3139725	2	3.57	0		AATAATAATGAAAAGGGTCATTTGGTTCCAGTTTATATGGTTGCATACATAATTAGTTATTTCCCGGTC	Fes_sc0007807_1	○
FE3141596	2	3.57	0		AAAGAGTCTCTCTGCATTAAACAGGAAGAAACACGGAGCCATGTGAGAATCAC	Fes_sc0007807_1	○
FE3143497	2	3.57	0		CATAGGGTTTCCGCGTACGGGTGCACTAGCCTTGCGCTTCCGGGGCGCAC	Fes_sc0054406_1	○
FE3144627	2	3.57	0		GCGGTTATTATAGATGAAAAGAGGCTAAATGTTCATCACGGGATAGTCGGACTC	Fes_sc0007807_1	○
FE3141306	2	14.08	2.53333		TGGACCATTTAACAACAGCCACGAGCCAAATCTCGATTGAACCGACCTAT	Fes_sc0000049_1	○
FE3144235	2	14.08	2.53333		AAATATTTTTTTTATAAAGAAAAAATGAAGTAAAACAAAACAGTCTTACTAAATT	Fes_sc0000049_1	○
FE3105707	2	15.3525	2.556		AAATGACACTTGAAAATTTTTTCGAAAATTTCCCTACATCCCGAAGTCAGGAAATCGGATCTGCTC	Fes_sc0000773_1	○
FE3142649	2	18.045	2.556		GGAAATAGACCAATAAGAGACGTCATCTAGTCCAAAAAATATAGGGAATGAAGTC	No hit
FE3126225	2	19.18	7.43		GGAAAGGTAATGTCACGAGTGTTATGAACCTTTCACAGTATCATGCCATTACGAG	Fes_sc0033484_1	☓
FE3133492	2	19.18	7.43		ATACGACTTGATACAAGGGGTGTATTGAGTCTTTTAAAGAATGCTAAACATTAGGCTATTGTACATGATTCATGG	Fes_sc0000584_1	○
FE3135167	2	19.18	7.43		TCCAGAAAAGCCAATACAAAATTGAATGAACATGGTCAATAGAGACAGTATCAATGGATGCTACACTAG	Fes_sc0013042_1	○
FE3139897	2	19.18	7.43		CGGTAATAAGAGACTGAACAATGGAGACTGCATTGCAGCTTCCTACATAAACAC	Fes_sc0033484_1	☓
FE3140953	2	19.18	7.43		AGGTTGAAGGATCCGTTTCCAAGCCACACAAAAGTTTACGATTGCATCCC	Fes_sc0033484_1	☓
FE3141382	2	19.18	7.43		TGCACCTTCTCTATGTTTTCCTTATTGCTTTTTATTAACAGTACTCACTTTTAGCTATTCAACTTCGAACCCTAAT	Fes_sc0033484_1	☓
FE3141809	2	19.18	7.43		CTCAATGTGCCAATAGTTTATGCAAGTGACGCTTTCCTAACTATGACAGGTA	Fes_sc0033484_1	☓
FE3143000	2	19.18	7.43		AAAACCCGTGTTTATGTAGGAAGCTGCAATGCAGTCTCCATTGTTCAGTCTC	Fes_sc0033484_1	☓
FE3126223	2	19.18	7.43		AGGAAGGACCAAAGCTCATTTTGGACTCTTTTAAACATTTCACCGGCACGG	Fes_sc0000584_1	○
FE3135168	2	19.18	7.43		TTTGTTACAGGAAATACAGAAGATTTACAGTTAACATGGTCAATAGAGACAGTATCAATGGATGCT	Fes_sc0013042_1	○
FE3134709	2	34.6933	13.24		TTCTCTTCCCTAGTTCCAACAAAATCACAGAATGAAAGGCCTACCATGCCC	Fes_sc0003931_1	○
FE3137462	2	34.6933	13.24		ACAAACACGTCTGATTTCAAGCACACCAGAAAGTCTAATGCAGCTAGGCTC	Fes_sc0003931_1	○
FE3137461	2	34.6933	13.24		CCCTTGTCTGGCTTTATAGACTTTAATCTATGACCCATGTATCTTCGGTAGCC	Fes_sc0003931_1	○
FE3134202	2	35.535	20.37		AATGGTACTACTCTCTGCCACAAACTCATCCCGTTAACACCCCTAAGTCA	Fes_sc0000770_1	○
FE3139977	2	35.535	20.37		TTATATATGCATTCATATTTTGATATTTTTATGTCCTTACTATATTCACTTTGTTTTGT	Fes_sc0000770_1	○
FE3143434	2	35.535	20.37		TCGCACATCCTTATCCCGTTCAACAAACACTATTAATTTTGTAACAATAATACTCTTAA	Fes_sc0000770_1	○
FE3124030	2	43.2025	32.53		TGCCTCCTGCAGCCGTCAACCGGGATAGCCACCGCCTGCTGCTACTTCCG	Fes_sc0007149_1	○
FE3138327	2	43.2025	32.53		ACCTATTAAACACTAAAGGACAATAAACACAAGTTCTCCACCTCCCTAGCTTCTGTACC	Fes_sc0004584_1	○
FE3136038	2	44.368	39.8367		CAAAGTGACATGAACAGGATGCAAATACCCTAATTTCCATTTTGTTCTGTTTGGTCAATGT	Fes_sc0003589_1	○
FE3137292	2	44.368	39.8367		CAAACATTGACCAAACAGAACAAAATGGAAATTAGGGTATTTGCATCCTGTTCATGTCACTTTGACG	Fes_sc0003589_1	○
FE3141137	2	44.368	39.8367		TTTTCCTGTTGATCCTTTTACAGCTTTTTTCATGCAACGTCGACGAGGACCTC	Fes_sc0003589_1	○
FE3133380	2	48.4667	32.53		ACAAGGCATTATGCCAATGAATAGGAACTTCTACAATTAGCAAGTGCATAACACATGAACC	Fes_sc0011655_1	☓
FE3133987	2	48.4667	32.53		ATTGGCTAGCAAAGGAAGTGAAGGATATGAAGTGGTTCGGCATCAACATCC	Fes_sc0011655_1	☓
FE3135002	2	48.4667	32.53		TCAGACCTGTCTAATGAATGTGGATTTTCCACCCATGTTTGGCCCTGTGA	Fes_sc0002306_1	○
FE3137965	2	48.4667	32.53		GCCAATGACATTGAAGAATGTATTTGTCGAGCTCCAGATACACTATTGATGGTTTGTCTTC	Fes_sc0011655_1	☓
FE3141329	2	48.4667	32.53		CTATAGAGTTCATTAACCCCATTTTCATTTTGTCCCAATGATGAACGAGCTTCAATCAAAAATCATTAGCAAATAA	Fes_sc0011655_1	☓
FE3144586	2	48.4667	32.53		ATCTTTGCTCGCGTTGGTGCAGGTGACTGCCAAGTGAGTCCCTGTATGCA	Fes_sc0002306_1	○
FE3133379	2	48.4667	32.53		TTGACATAAACTCGCAGACTGCCCTTATTCATAGAGTGAAAATGTATGATATTAGAGCATAGAAGAAAAAAGGAAA	Fes_sc0011655_1	☓
FE3133988	2	48.4667	32.53		AGTGGTTCGGCATCAACATCCAAGACAAACTCAAAAACCCTAGTACCAAGC	Fes_sc0011655_1	☓
FE3144585	2	48.4667	32.53		ATGGCACAAGTGGGTTCCTTTGTTCCCTGTGACAAGGCCAGCATTTCCAT	Fes_sc0002306_1	○
FE3111867	2	48.7567	46.67		AGAAACTGTAAATATTCTTTTGCAAAGTAATAATGCCTAATTAGTATATTGGTGATTTTGTGGTGTGGGACATGC	Fes_sc0001343_1	○
FE3136493	2	48.7567	46.67		TGAAGAAAAGAGAAGGAAGGCATTGGACATAGTATTGACCAAATCATCAGGTTAAATCATGAAACTATCTTTAACC	Fes_sc0001343_1	○
FE3139119	2	48.7567	46.67		TGTGGTGTGGGACATGCAACCAAATACTTCATGTATACCACAGTAACCATATCATATGTATTTTTGTTG	Fes_sc0001343_1	○
FE3143586	2	48.7567	46.67		TGTAAATATTCTTTTGCAAAGTAATAATGCCTAATTAGTATATTGGTGATTTTGT	Fes_sc0001343_1	○
FE3111868	2	48.7567	46.67		TAATGCCTAATTAGTATATTGGTGATTTTGTGGTGTGGGACATGCAACCAAATACTTCATGTATACCAC	Fes_sc0001343_1	○
FE3136494	2	48.7567	46.67		TTGGCTATGCCCGCATCGTTACTGTCGAAGAGGTTGAGACCACCAAGAAA	Fes_sc0001343_1	○
FE3139120	2	48.7567	46.67		AAGAGAGCACAAAGTCTTTTAACTCAAACAATTAATGATTCATGCAAATGAAGATTAGCTTACAATGAATAATTAA	Fes_sc0001343_1	○
FE3134696	2	51.28	41.6327		GAATAATAGGTCATGTCAAGCGATCTAACCCGTCGAACAATGATACAAATAATTTAAAAGACGGATGC	Fes_sc0005072_1	○
FE3134697	2	51.28	41.6327		GTCAAGCGATCTAACCCGTCGAACAATGATACAAATAATTTAAAAGACGGATGCTGAAGAG	Fes_sc0005072_1	○
FE3104216	2	51.84	48.0956		TATGAATATAGGATTCTTCGCTTGGTGTCACCAGAAATACATAATCAATGAGCTCCATCTAGAGG	Fes_sc0015387_1	○
FE3104891	2	51.84	48.0956		GAGAATAGGATTCTTTGCTTGGTGTCACCATAAATACACGATCAATGAGCTCCATC	Fes_sc0015387_1	○
FE3112390	2	51.84	48.0956		TCGTGTATTTATGGTGACACCAAGCAAAGAATCCTATTCTCATAAGTTGCAGTGACTAGTTTGTATATG	Fes_sc0000104_1	○
FE3105711	2	59.08	51.424		CTGTCCGTGTGGCTGTGACTCAGAAGCTACGTGAAAAGATCCCCTCCATT	Fes_sc0000867_1	○
FE3143492	2	59.08	54.01		ATAAATATTATGATAATGAGTTATTTCGATAGAGGAACATTATAGAAGAAGAAGGCAACATTTTGGAAGGAGGTGG	Fes_sc0003891_1	○
FE3105933	2	61.9543	51.424		ATTGGTGAAGAGGCTCAGACACGCACAAATACTGTCATCACAGGGAATAC	Fes_sc0028392_1	☓
FE3131155	2	61.9543	52.135		AAATTGACGTTGTTATGTAAATTATTTTAAAAAAAAAAAAATTTAGAATCTTAGGAAATTTCATTGTTACGTGTT	Fes_sc0004469_1	○
FE3139889	2	61.9543	51.424		ATTGAAAACGCCTAATAGGACTAGGGTTTCATGGCAATGCTTGAGCGAATAGG	Fes_sc0028392_1	☓
FE3136920	2	73.37	61.3233		TAGAACTAATTATATCAAGAACTGTACCATAGAAAGGAATCACATGCTGGAATTCCTTTTCTTCCAAAGCTCTTC	Fes_sc0019477_1	○
FE3140151	2	73.37	61.3233		TTCTATGGTACAGTTCTTGATATAATTAGTTCTACTATGACGTTTACAATCACTAGACATTAGCACATACTACTTG	Fes_sc0019477_1	○
FE3107221	2	76.465	66.38		ACTTGGCCAATTTGACTGCAGCGGAACCGCCGAAGCAAACCCCTCCAACT	Fes_sc0200622_1	☓
FE3124208	2	76.465	65.4433		AGCATCCATTATCTAGTTAGTTACAGAATTTTCAACTTTTGACCCAATATTTTGACAAGTTACAATTTCATCGAT	Fes_sc0002023_1	○
FE3134007	2	76.465	66.38		GCGGAACCGCCGAAGCAAACCCCTCCAACTCCGAGAGAAGTTATGCCACG	Fes_sc0153861_1	☓
FE3135389	2	76.465	65.4433		CAATAGCGGTTACCTAGTACTACAAGATGATGCATCATCTGCAACACACTTCTTTG	Fes_sc0002023_1	○
FE3137708	2	76.465	66.38		GAACCAAACGGGCCCTCTATCAATTTTAATGAAGTGATATATATGATTTAGTGGAGTTGATGAAGTGC	Fes_sc0274999_1	☓
FE3138151	2	76.465	66.38		CATGGAATTATTCCAAAAAATTTATGAATAAGAATATACGTATGGATTGGATTCGTTTCCATTCC	Fes_sc0014918_1	○
FE3138570	2	76.465	66.38		ACAAATTGCATCGATAAATTAGGGTTCTTGAAACTTAGGATTTCCCTATTACAATTTGATTTGAGCATTACGAATC	Fes_sc0053453_1	☓
FE3124207	2	76.465	65.4433		TGTTATTCGCACCCAGATAATTATCAATATAGCATCCATTATCTAGTTAGTTACAGAATTTTCAACTTTTGACCC	Fes_sc0002023_1	○
FE3137709	2	76.465	66.38		CGCCCCGGTCCTGAGCTCGGACTGTGGAACCGGCTTCATCGATGAACTCG	Fes_sc0129095_1	☓
FE3123516	2	78.52	65.8175		GGTTGTGGTGACATATTCTAGCGAGAAGATGGTATGTTTGCATAATTTTTTTTGAGTCGATTAGAGAAG	Fes_sc0029124_1	☓
FE3143587	2	90.852	91.724		CCATTCATAAGACATGTGCCCATGCTCTCTTCTCAATTAACATTTCGGTTCGGTTACAAA	Fes_sc0000074_1	○
FE3127620	2	91.265	91.724		AGAAAAAAACACAGTATAGAACTTCAAGAGATTTTGTTTTATTTTTATATTTGACTTTTTTTTTATAAAAAACTG	Fes_sc0000074_1	○
FE3127612	2	91.265	91.724		ACGGGAAATTATGATATCATATTTTCAAAATCGTGCTATTATATTTTTAGCGTACATGTACAAACAGATTTAAGC	Fes_sc0000074_1	○
FE3114402	2	91.64	90.04		TCATTCTTCCCCAATTCTGTATTTGTTTTTTATGTTTTGTGAGTGGTCAATTGATGATAACAAAAACTGCAACAA	Fes_sc0000009_1	○
FE3133174	2	91.64	90.04		ATCCCCGGGTCCAAAAATCATTTGCCTCTTCTTCTACCCTTCCGATTACT	Fes_sc0000009_1	○
FE3133720	2	91.64	90.04		TTTAGGCCCATTGGGCCTACATTGTAGCTACAGTCCATATAGGGATATGG	Fes_sc0000009_1	○
FE3134078	2	91.64	90.04		TCGATACTCACATGCTCAGCCATGAGTAAAGTGCATACGAACAAGTTAACATCAAAACG	Fes_sc0000009_1	○
FE3137949	2	91.64	90.04		TTGACGTGTACAATGACGTAGGCATTGGTTGCGGAGACGGAGCCGGTGGG	Fes_sc0000009_1	○
FE3141239	2	91.64	90.04		CAACGTCAGGGATAGTTCATGGAACTTGCTGATAAGAATAGATGGATCGAAAGG	Fes_sc0000009_1	○
FE3114404	2	91.64	90.04		CTCTTTTTAACCAACAAGAAATATTTTTGACCTAAAAGTAATCAATAAAATCAATTTTCAAGAACAACTCTTATA	Fes_sc0000009_1	○
FE3133719	2	91.64	90.04		GAAAGTTGAAAATGGGATCAGACTGACGTGCAAATCAGATTTTTAATCAGCAGTGCTACTAG	Fes_sc0000009_1	○
FE3137948	2	91.64	90.04		CTTCTTGATATGGTATCCGGAAGTAGTAATGGCAAAGTGGTAGGCGCTGA	Fes_sc0000009_1	○
FE3141238	2	91.64	90.04		TCGTCAACTTTCAAATTGTTCCGTATGTTCTTCTCAGAGCCGTCGGATTTTAACTG	Fes_sc0000009_1	○
FE3124162	2	92.3425	90.04		CATTTAGAAGCAAAGATAGCAAGAAAAAGCGAAATCAGCAAGCATTGTGCTTTTGAACATAAAGCACATAAACAA	Fes_sc0000060_1	○
FE3132903	2	92.3425	90.04		ACTAAATTCAATTCAAAGTAAACTCATAGTTGTGTTTCTTGCTAAGTTGCATCTCTAATTCTTGTTTCTTTCTCT	Fes_sc0000060_1	○
FE3124159	2	92.3425	90.04		AATAATGCACTAGGCAATAGCATCAAAAAAAGAAAAAAGCATCTCCACAAACTGTATTTCAAGATTTTTTGTCAC	Fes_sc0000060_1	○
FE3124160	2	92.3425	90.04		AGAAAAAAGCATCTCCACAAACTGTATTTCAAGATTTTTTGTCACCAATTACAAACAACTTTTAAAAAAAACTGG	Fes_sc0000060_1	○
FE3124161	2	92.3425	90.04		AAGATTTTTTGTCACCAATTACAAACAACTTTTAAAAAAAACTGGGTATATACGATGAACTAATACTAATCACAT	Fes_sc0000060_1	○
FE3124163	2	92.3425	90.04		GAAATCAGCAAGCATTGTGCTTTTGAACATAAAGCACATAAACAATCCCATGTTGAGACAAAAGATCC	Fes_sc0000060_1	○
FE3134255	2	92.7633	89.195		TACTCTTAACCACCGGAGCCGCGCAACCGTGCTTCCGTCTCTACGGAAAT	Fes_sc0000074_1	○
FE3134256	2	92.7633	89.195		TCTCCGATGAGACAATTCACCTTTAGTGAGCAATCATTAGCTTAAGAGTTAATATTTATGTTAAATCAAA	No hit
FE3112783	2	100.095	93.69		TATATCTAACAAGTTTTTTTGTTCTTCAAATGAAAGTCTCCAATTACTGTATTAAGATACCTCAAGGATAAGCAG	Fes_sc0000045_1	○
FE3131299	2	100.095	93.69		ACAAAAAACTTGTTAGATATAGCACAAAAATTATAGAAAATTTCATAAACATTGTCTTATCTTTTAGGCTGACTA	Fes_sc0000045_1	○
FE3133388	2	100.095	93.69		GCGTCCGGCCTTTGTTGTCTTGCAAATAGGCGAGGGAGCTGTCAACCCTT	Fes_sc0000045_1	○
FE3133408	2	100.095	93.69		CAAACGTTTCTGACTACCACGCTTGCCAGATCCAAATGTGCAGAAGAACA	Fes_sc0000045_1	○
FE3134985	2	100.095	93.41		CTTATTATTAAGTTTTCAGTGAGATTATGTCAAATATGCTTGCTTATTTAATAATGATCTGATA	Fes_sc0000045_1	○
FE3136050	2	100.095	93.41		ATGCTATCGTTCATTTAATTCTATTGATCTGATCTATAGCTAATATGTATTTTTTT	Fes_sc0000045_1	○
FE3138371	2	100.095	93.41		CAGAAGAGCGGCATTTTCATTTTTTTCCATAAAATGCCTCTCTTCCTGTTGTTGTAAAAGCATCAATG	Fes_sc0000045_1	○
FE3139356	2	100.095	93.69		ATTTCCCTTTCCCATACTTTCGGCTGCTTATCCTTGAGGTATCTTAATACAGTAATTGGAG	Fes_sc0000045_1	○
FE3142874	2	100.095	93.41		CTTTTCGTGCAAAGCCTGTGACAGAACTTTCGAAGTATCAACAACTTCAACAGC	Fes_sc0000045_1	○
FE3112782	2	100.095	93.69		CCCATAACCGTCACGGGTTCCGGATCTATGATGATTTTCTTCATTTTTTTTTTTAGAATTTACAAAGAAAATCAT	Fes_sc0000045_1	○
FE3112784	2	100.095	93.69		AATTTGTCGAAGATGGAGGACCAAGTGTTGGAAAAACTGCAGAACAGGATAGC	Fes_sc0000045_1	○
FE3131302	2	100.095	93.69		CAACATGAAGAGCTGTTTTACCATGATGATCACGAATTTCTACAGATTGTGGAGACAATTCG	Fes_sc0000045_1	○
FE3131306	2	100.095	93.69		TGAATGTGTAGTGCGTATGTATGTATATCAGTATATGAAAACATAACTGACCTTCCAATCTCCTAGCAG	Fes_sc0000045_1	○
FE3133387	2	100.095	93.69		CATTATGTCTACAGTTGATCAGTGCGATGTGCAAAGGTGTGTTGCCATCATTATC	Fes_sc0000045_1	○
FE3136049	2	100.095	93.41		CCAGTGCACATGTCTTTGAATTTTGTGTTCATGCTATCGTTCATTTAATTCTATTGATCTGATCTATAGCTAATAT	Fes_sc0000045_1	○
FE3138372	2	100.095	93.41		AAAATGCCTCTCTTCCTGTTGTTGTAAAAGCATCAATGCTGACACCTGAAGTAAATGCC	Fes_sc0000045_1	○
Marker name	LG	Position (cM)			Probe sequence	Scaffold in BGDB	Polymorphism between KSC7 and KY29
		P1	P2
FE3109971	3	1.12	0		TATCAATATAAGTCAAGACTGGAAGCTAGTTGGAGTAACTGCAACAACAGAATTGTTTGTTTCCTGTTTGG	Fes_sc0000006_1	○
FE3128834	3	1.12	0		GAGTTTGTTTTTAGGTTTAATTTTCTTCAAAATATACTTATGCCCTTAAAAAAAATCGAAAAATAATGTTGAATA	Fes_sc0002470_1	○
FE3132502	3	1.12	0		ATCAGTGATTATGTTACTGAAAAACTCATAAAACATTACAGCTACGACACCCTAATTTTGGTATTCTGTCTGAGC	Fes_sc0000006_1	○
FE3136130	3	1.12	0		GAAACTTCGATTGCCGTAGGAGATGCAGATCAGTTGAATCTTCTTGCACTG	Fes_sc0000006_1	○
FE3109969	3	1.12	0		TACGTTTCATTTCCTCCTTCGACTTTTGTTCATCTCCTTCCAAATTTATAATTGAAGACATACTTGGTTGAAAGT	Fes_sc0000006_1	○
FE3128836	3	1.12	0		AGTTAAATGGGTTTAAACAAAAAATAAACTCATACAAGTTTATTTTTATTTTCTTATGGTTAAAAAAATAAACCA	Fes_sc0011479_1	○
FE3128837	3	1.12	0		CATACAAGTTTATTTTTATTTTCTTATGGTTAAAAAAATAAACCAATCCGCAAGTAAACACCAATAAAAATTAAA	Fes_sc0002077_1	○
FE3128838	3	1.12	0		ATAAAATAAAAAACAGTTAAACTTAGCTGTAAAAAATTAAAAGAAATAACACTGAAGAAAATAATGGACGGACTT	No hit
FE3128839	3	1.12	0		AAAAAATTAAAAGAAATAACACTGAAGAAAATAATGGACGGACTTGAGATGTATAAAACCTACGATAGCATATCA	Fes_sc0000006_1	○
FE3128840	3	1.12	0		ATAATGGACGGACTTGAGATGTATAAAACCTACGATAGCATATCAAGACAAGTCAATACTGGAAGC	Fes_sc0000006_1	○
FE3128841	3	1.12	0		TACGATAGCATATCAAGACAAGTCAATACTGGAAGCTAGTTGGAGTAACTGCAACAACAG	Fes_sc0000006_1	○
FE3132501	3	1.12	0		AACAAATAGGGAAAATAGGTCTCATTTTGCATCAGTGATTATGTTACTGAAAAACTCATAAAACATTACAGCTAC	Fes_sc0000006_1	○
FE3132503	3	1.12	0		AAACATTACAGCTACGACACCCTAATTTTGGTATTCTGTCTGAGCTGGATCGTAAG	Fes_sc0000006_1	○
FE3136131	3	1.12	0		GGAGATGCAGATCAGTTGAATCTTCTTGCACTGTTTTTGCAACCCAAACAGGAAA	Fes_sc0000006_1	○
FE3128253	3	1.12333	0.28		TTCTTGTTTATATTTACCTTGATTTGCTATACTTATACCCAGTTCATTTTTAATGTCTTGCCATTTTTGTCTTAA	Fes_sc0000089_1	○
FE3131901	3	1.12333	0.28		GTGCCAAGACAAACGTCTTTGAGCAAATGTCTTTTTAGTAGATTCTGCATCCGC	Fes_sc0000089_1	○
FE3134571	3	1.12333	0.28		ACTCATTTCATCAATGTCATTGTGATCGTGGAAGGGACGTGCCAAGACAAAC	Fes_sc0000089_1	○
FE3136332	3	1.12333	0.28		GATGGATACATAGCCGGTTTGGCTTGGCTTTCCTACTATGGGGCCCCATA	Fes_sc0000006_1	○
FE3137012	3	1.12333	0.28		GTACAACTTTACCTCCGTCATGAAAGGTGCACTAAATCAGTCAGGACGTC	Fes_sc0000006_1	○
FE3138693	3	1.12333	0.28		ATTGACATGGTACTTTCCACTGCTGCCTACTAGCTCTTTCAAGCTATCTAGC	Fes_sc0000006_1	○
FE3138997	3	1.12333	0.28		ATTACTAGTGCCATTGGTATCATCTTCACGAACTTCATAGATTAGTCTTTCTTTTTCTCTTCTTAGCCC	Fes_sc0000089_1	○
FE3139525	3	1.12333	0.28		TCTTCCCCGTTTATGGTTTTTAATTCAATAGTCTGGTTGTGAAGAAATACGGAGAAAAAAAATGAA	Fes_sc0000089_1	○
FE3140434	3	1.12333	0.28		TCTTTTTCTCCTCTCACTTACTTTTTTACTATGCGAGATTCCGATACATACGGACCGG	Fes_sc0000006_1	○
FE3141024	3	1.12333	0.28		GCCTATGTCTATCGAAGAGGTGAAGGATTTTAAGTGTTTGTAGTGCTGAAAGAAAGCCTTAT	Fes_sc0000089_1	○
FE3142289	3	1.12333	0.28		TGCAACTAGAGGACGTAGATATATACCGAGTTGCACTAGTCCAATACAGACG	Fes_sc0000089_1	○
FE3142747	3	1.12333	0.28		GACCCTAAATTGGAAGTAGTCAACGGCTTGCCATATTGGACTTTCCTTCCATTGAATTT	Fes_sc0000089_1	○
FE3143815	3	1.12333	0.28		CGCAGTTCACATGACGGTGGATTGCCGGTGCCGGCGAAGGAGACCGTGCA	Fes_sc0000006_1	○
FE3144758	3	1.12333	0.28		AAATTCAATGGAAGGAAAGTCCAATATGGCAAGCCGTTGACTACTTCCAATTTAGGGTC	Fes_sc0000089_1	○
FE3128252	3	1.12333	0.28		CTTCCACTCTCTCGTTCTTGAGTTTCCTTCATACTTTGAACTTTCAAAATGCATCCAAACC	Fes_sc0000089_1	○
FE3136331	3	1.12333	0.28		GAACACGTACCTTTTGTGGCGCCATGGCAGTGAGCGGACACTGACAGAAG	Fes_sc0000006_1	○
FE3139524	3	1.12333	0.28		TTTTAATGTCTTGCCATTTTTGTCTTAATGTTTGTGGATGGCTGACAATAAACTGTATTTTCTTCCCCGTTTATGG	Fes_sc0000089_1	○
FE3141023	3	1.12333	0.28		AGTTCGTGAAGATGATACCAATGGCACTAGTAATGATCCATTGCTTCTTATCTGCAAGTG	Fes_sc0000089_1	○
FE3142290	3	1.12333	0.28		TTGCACTAGTCCAATACAGACGGCCCGGTAGAGCGGAGGTCGTGTGGATA	Fes_sc0000089_1	○
FE3143816	3	1.12333	0.28		TTCGTTTGTCGTTTATTGAAGAATAATAAGTTCTTACTTCGAAAAATAGGGACA	No hit
FE3105567	3	10.18	0.28		GCTTTGGCTTGTAGTTTCTGGAGGAAGCACTGGTTGTTCTGCTAAGCTAG	Fes_sc0000089_1	○
FE3106300	3	10.18	0.28		GAAATATTAAACTAAGAAAACAGTAGAAAATCCTCTTCATAGCAAGAAACAGGAATTAGTTTGTTCACATATGGG	Fes_sc0000089_1	○
FE3126714	3	10.18	0.28		TTGTTGCTAAGCTAGATGAGCTGTTGATGAATAGCGTAGTGACGCTGTGC	Fes_sc0000089_1	○
FE3134082	3	10.18	0.28		CTCGTAGCGCTGTACACAGATTTCAGCAATTGTAACGGTTCTTGGCAGCC	Fes_sc0000089_1	○
FE3135066	3	10.18	0.28		TACAATCACACTAAAAACCTGTTGTCACTCTGATCCGATTCGATTGAATTCTAGCTTCTGAG	Fes_sc0000089_1	○
FE3135271	3	10.18	0.28		TTGGGGACATTTAAATTCCTGTATAGGAGAGGGGAGACGTCAATTTATCAACTACTTTTTCATGTTATACTTTG	Fes_sc0000089_1	○
FE3106301	3	10.18	0.28		TTGGAATCAAGTCTCAGACAAATGTGGATGAAAGGTAGAAGAGCACAGCGTC	Fes_sc0000089_1	○
FE3106302	3	10.18	0.28		ATTCATCAACAGCTCATCTAGCTTAGCAGAACAACCAGTGCTTCCTCCAG	Fes_sc0000089_1	○
FE3126715	3	10.18	0.28		CCAATATGTCTGACATTGTTGACATCTGTGGTATAAATGTTTTCTGTTTCCCATAGCTGATGTGAAC	Fes_sc0000089_1	○
FE3106263	3	11.305	9.845		TGTGTCCTTCTCTCATCTTCAACTTCACTCTCCACCTCACTAAGAAGAACTTC	Fes_sc0029607_1	☓
FE3129696	3	11.305	9.845		CATATTGACATTCTTCACAGATCAAAGACCGACAATTGAAGAGAATCTTCTGGCTGATCATC	Fes_sc0002375_1	○
FE3135635	3	11.305	9.845		AGGCGAAGTGGGCCTCGTAGAGGAGAGAACTTCACCCTTTGGCAAGCACT	Fes_sc0029607_1	☓
FE3136724	3	11.305	9.845		AAGTTTAAGTGTTTCAGGAAATACGCATACCCGAGGCCAGTATCCATGGC	Fes_sc0029607_1	☓
FE3141580	3	11.305	9.845		TGATGGGAATTACAATAGGGGCCAGCAAGATCACAACAAGGATACCTGAG	Fes_sc0002375_1	○
FE3142746	3	11.305	9.845		TCAAATGTAATATTTCAAACTTTAATTGCATTAAAACTCAGCTGTGGATTACATATTTGA	Fes_sc0055005_1	○
FE3106250	3	11.305	9.845		TAAACTTAGAATGAAACTCAACTGTGTACTTATTGTTGGAACTAAATTCTATGAATTAACATGTATTTAATATGC	Fes_sc0002375_1	○
FE3106251	3	11.305	9.845		TATTGTTGGAACTAAATTCTATGAATTAACATGTATTTAATATGCAGGACACTTTCCGGGGATATTTCCGGTGG	Fes_sc0002375_1	○
FE3106254	3	11.305	9.845		TAGAGAAGAAACGCATTGAAGGTCGTGGTTTTGGGTCGCTACCCATTTTC	Fes_sc0002375_1	○
FE3106256	3	11.305	9.845		GGCGTAGGCAAACAACTACATGCTCGCACCGAGCTGAGCCGCGCCGAGCA	Fes_sc0002375_1	○
FE3106257	3	11.305	9.845		GAGCTGAGCCGCGCCGAGCACGAGACGGGCGGACGAAGATGCAAAACATG	Fes_sc0002375_1	○
FE3106258	3	11.305	9.845		CTATGTTATGTTTAATTGCATATTTTGCAATAAATAGGATCCGGGTTTAACTTGTATTACATGTTCCTACACTTA	Fes_sc0029607_1	☓
FE3106259	3	11.305	9.845		TAAATAGGATCCGGGTTTAACTTGTATTACATGTTCCTACACTTATGGGCTAGGTTCAGAC	Fes_sc0029607_1	☓
FE3106261	3	11.305	9.845		ATGAGATTAGGATCTTACTTGACAATAAGCTCGGAGAAGTATCCACCCCCAAC	Fes_sc0029607_1	☓
FE3106264	3	11.305	9.845		TCCACCTCACTAAGAAGAACTTCAGGCTCACTCTCATTTCCGGATTGACT	Fes_sc0029607_1	☓
FE3106265	3	11.305	9.845		CTCTCATTTCCGGATTGACTCGGCCCTTGTGGCTGATGATCAGCAAGGAG	Fes_sc0029607_1	☓
FE3106266	3	11.305	9.845		GGCTGATGATCAGCAAGGAGATTCTCTTCAATTGTCGGTCTTTGATCTGAG	Fes_sc0002375_1	○
FE3111363	3	11.305	9.845		GCAAAAATCAACCTAGTATTTTGGTAGTTCACTGATTCATCCTTCAGAAAAAAAAACAGCCTGATCATTATTAGC	Fes_sc0004559_1	○
FE3111364	3	11.305	9.845		ACTGATTCATCCTTCAGAAAAAAAAACAGCCTGATCATTATTAGCTGCTAAAAATATGTTTACTGGTTAATCTGT	Fes_sc0016037_1	○
FE3129697	3	11.305	9.845		GACAATTGAAGAGAATCTTCTGGCTGATCATCAGCCACAAGGTCCGAGTC	Fes_sc0002375_1	○
FE3129698	3	11.305	9.845		GTGGCCAACTCATGTTTTTCATCTTCGTCCGCCCGTCTCGTGCTCGAGCT	Fes_sc0002375_1	○
FE3129699	3	11.305	9.845		CCGAAAAGTGTCCAGCGTGCACCATGTATTAAATACATGTTAATTCATACAATTTAGTTCCAACAATAAGTACAC	Fes_sc0002375_1	○
FE3135634	3	11.305	9.845		ATTGTTCAGCTGCAAGCAAAGCTTTTTCAAGCGGCTGCTGATGGAGCTGT	Fes_sc0002375_1	○
FE3139711	3	14.33	12.94		TACATTAATTATAAATTTAAAAATATTTTTGAGATTCCGAAAAATACTTTCACATATATTTTAATTATTCAAATTA	Fes_sc0013245_1	○
FE3106013	3	26.1333	15.868		TTCATTTGCAGGACATTATAATATCCGACTGTCGAAATGGACTCCCCTGCAAAG	Fes_sc0011241_1	○
FE3111356	3	26.1333	15.868		AACTTCATGTATATAGACAGCTTCTAACCTTAAATCTCTTTGTGGTGATATGATCAGGACTGTCACG	Fes_sc0011241_1	○
FE3129791	3	26.1333	15.868		TGATTTGTCAAAATCACTCTTCCAGTTTCATTCCTGCAATTGCATGACAAACAAACTTTACCCCAC	Fes_sc0011241_1	○
FE3111354	3	26.1333	15.868		ACTGAATATCGGACTGTCGAAATGGACTCCCCTGCAAAGCTATCTCTAAC	Fes_sc0002842_1	○
FE3111355	3	26.1333	15.868		CTCTATGCTTGACTGGTTCACAATCTTTTAAACTTCATGTATATAGACAGCTTCTAACCTTAAATCTCTTTGTGG	Fes_sc0011241_1	○
FE3129792	3	26.1333	15.868		TGCTCGACTGGTTCACAATCTTAAACTTTTATGTACATAGACAGCTTCTAACCTTAAATCTCTTTGTGG	Fes_sc0011241_1	○
FE3104419	3	28.45	20.165		TATATATTAAACAATCCTTACTGAGCGATCCAGAGGAAGAACTAGAAAGCAACTGGGGAG	Fes_sc0002026_1	○
FE3133643	3	28.45	20.165		AGTTTCATCGTGTTATCTATATGAGATAAAGTTCAACTGAACACCAATGCTAATTAAGATCAAGATGTAATTCATT	Fes_sc0002026_1	○
FE3133703	3	28.45	20.165		TGATAGAGAGGTAAATGAGTCAAATAAGTCAAGGCAATTTGGTAAGTGTCTTCTGGACCTTC	Fes_sc0002026_1	○
FE3135323	3	28.45	20.165		TATTAACTCTGGAAAGAAGTGAAACAATTTCATATTCAGAGCCTCTTCTCCGTCGACCC	Fes_sc0002026_1	○
FE3144165	3	28.45	20.165		GCTCAGTAAGGATTGTTTAATATATAGCCGAATAATGAGTATTAAAAAAGT	Fes_sc0002026_1	○
FE3103151	3	34.64	21.57		AAAAACACCACCACCGAACGGAGCTCCACTTCCTCCCGATTCCACCACCT	Fes_sc0006313_1	○
FE3109622	3	34.64	21.57		TTCTCTCCTAGCCAGCTCCCTTACCCGATTAGCGTACGCCTTCTCCATCG	Fes_sc0006313_1	○
FE3133458	3	34.64	21.85		GGTCTTGTTCACTTAATTCTAGATGAGGTGGGTGCGGTTTTAGATAAGGGTTG	Fes_sc0010898_1	○
FE3138443	3	34.64	21.57		ATGAAGTCTCTTCTGATACCTCATTTAATGTAAATCACTATGAGACACACTTTTATTCTGCCAGAGACC	Fes_sc0003679_1	○
FE3141456	3	34.64	24.38		CAATTTTTACTGTAATTATGCTCAGAAAGATAAAATAAAAAGTAGACGGAACAAGGAGTACATAGACATTAGACAA	Fes_sc0097796_1	☓
FE3144483	3	34.64	21.57		TTGTGCAATACTTCAATGCATGCATGATTTGTTTGAGTGATTTGATGTCTGAGAT	Fes_sc0006313_1	○
FE3109602	3	34.64	21.57		GAGGCGCAAACTCGGATGCGAGCAATTCAATAAACAATGAAAAAGACCGAC	Fes_sc0003679_1	○
FE3109603	3	34.64	21.57		TAAACAATGAAAAAGACCGACCTAGCTCGACATCGACACATAGTTTTCAGAGGG	Fes_sc0003679_1	○
FE3109604	3	34.64	21.57		CATCGACACATAGTTTTCAGAGGGGCCATATCCATATGACTCACATAAATGTAAAATGGAG	Fes_sc0003679_1	○
FE3109605	3	34.64	21.57		ATATTTGCCTTATTCCAATAATGAAGTCTCTTCTGATACCTCATTTAATGTAAATCACTATGAGACACACTTTTA	Fes_sc0003679_1	○
FE3109607	3	34.64	21.57		TTCATCTTTGTTTGACCGCCACCTTCGCAATAATGTATATTCGTGTTTGCAGCAATAGTAC	Fes_sc0246435_1	☓
FE3109608	3	34.64	21.57		TAATGTATATTCGTGTTTGCAGCAATAGTACGTCAATACCATTTTACCTATAGACTTCAATTTGTGTCAAAGTTT	Fes_sc0006313_1	○
FE3109610	3	34.64	21.57		AAATTGTCTCTCACTCTCATATTACTTCACATTCTTCCTTGATAATTGCCTTTAACATACAACACTTCATATATA	Fes_sc0006313_1	○
FE3109611	3	34.64	21.57		ACCTAGTCGTACGTGCACCTAAAAACATGAATATGGATCCTATCCAAAGCAAAATCTCC	Fes_sc0277897_1	☓
FE3109612	3	34.64	21.57		TCCCATTTACTGTATGCGATAATTTACTCCATGTATGATGATAACGTAGAAGGAAAACTTTAGAGAGCAAAGC	Fes_sc0006313_1	○
FE3109613	3	34.64	21.57		TAGAGAGCAAAGCTAGGGTTGAAGTACTGGCAATTTGTCACATATATAGCCAGTAC	Fes_sc0006313_1	○
FE3109614	3	34.64	21.57		CAATTTGTCACATATATAGCCAGTACTGTATATAGTAGACTTGGCACAAACTTGTATGCTGAAACAATAATGCC	Fes_sc0006313_1	○
FE3109615	3	34.64	21.57		GAAACAATAATGCCCATGACTATCCCAAACTATGAAATCTTCATATGCTTCATATTTCTTGTCTGTGCTGC	Fes_sc0006313_1	○
FE3109616	3	34.64	21.57		TATGAAATCTTCATATGCTTCATATTTCTTGTCTGTGCTGCGCTTAAGTACTTTGTAATTGCTATAAATCCAGAA	Fes_sc0006313_1	○
FE3109617	3	34.64	21.57		GTCTGTGCTGCGCTTAAGTACTTTGTAATTGCTATAAATCCAGAATAAATTATAGATGTAAAATCGGCATGGG	Fes_sc0006313_1	○
FE3109618	3	34.64	21.57		ATCCCAACTGATGATAATGATTTTGATGAAAATACTTCAAAAAAATTCCAAAAATCAATATAGTTTCCATATAAC	Fes_sc0006313_1	○
FE3109619	3	34.64	21.57		AATACTTCAAAAAAATTCCAAAAATCAATATAGTTTCCATATAACGATTCATGTAATAATTATTATGTGTTACGA	Fes_sc0006313_1	○
FE3109620	3	34.64	21.57		TAGTTTCCATATAACGATTCATGTAATAATTATTATGTGTTACGACCCCAAAATCTCTCAAATAATTAATCTCAG	Fes_sc0006313_1	○
FE3109621	3	34.64	21.57		ATAAGTTCTTCTTCGTTATTTTCCAGCCCTGAGTTCGATCACACACAATTACAGTACGTAG	Fes_sc0003679_1	○
FE3138444	3	34.64	21.57		TAAATCACTATGAGACACACTTTTATTCTGCCAGAGACCTCATCTTCACCT	Fes_sc0246435_1	☓
FE3122883	3	34.92	24.94		AAATTAGAATAATTCAGAAGTAATTATTTACAAATGACCTGCTATTGGTTCAAGTTCAGAAAGTTCTTATAAACT	Fes_sc0000179_1	○
FE3138002	3	44.01	30.57		AAGATGCACACGATTCCGTTTTGCTCCTCTTGATTCTGTTCACGTCAAGG	Fes_sc0000389_1	○
FE3139670	3	44.01	30.57		GAGGGGGAGGCAAAAACTAGAATACAGAGGAAAGCTTAAAGGCGGTTACG	Fes_sc0035302_1	☓
FE3139669	3	44.01	30.57		GGCGAGGGTTTTGATGATGGTGGTAAGCCGAAGAAGATTGTACATGTCAC	Fes_sc0035302_1	☓
FE3134381	3	47.01	41.4775		TTTCCATAATTCCACATAAGATCCATAATTTATTAGGGTGAGTGAAGAAAAATAGATAATTCTCCGTAAATGCACA	Fes_sc0001764_1	○
FE3134911	3	47.01	41.4775		TAATTATGGTGTGTCTGTTTCAGCAACCAAATCACGAAGATCCCCTAAACCACG	Fes_sc0001764_1	○
FE3134910	3	47.01	41.4775		GGGAAGACTGGAAGCCTGTGCTGAACATCAACACTGTCATATATGGACTG	Fes_sc0001764_1	○
FE3104307	3	47.385	46.29		ATTCAAAAGGGAAGTGTCTTCACAGCTAAAGAGAGCCTAATTACCAGAAGTACAGTTCAC	Fes_sc0000044_1	○
FE3140292	3	48.6967	39.35		AACATGATCGATATAGTAAAAAAATATATTTCTAGCAATAAATATTATAAATTTGAAGGAAAAAAGCAATAAAAAT	No hit
FE3140301	3	49.63	42.9771		AAACTAATGATTTTCTGCACAAGCTTAATAGACCCTTGTAAGCTTGTAAAAT	Fes_sc0001052_1	○
FE3144320	3	49.63	43.55		TCAAACTTTAGGCTCACAAAGCAAATTTCAGGAATTTCAACAGCATGAAAATTCTGTATTCAATAGCATGAAAATC	Fes_sc0000391_1	○
FE3100080	3	53.285	51.568		ATGAAAAGTTGCATAAGAAGAGTGGTACTTGAAAACCGGTTACCCTCTTGTGAGTATTATCC	Fes_sc0104802_1	☓
FE3101441	3	53.285	51.568		AGTGTGGTCCCAGTATTTGTGTTAAAATTGGATAATACTCACAAGAGGGTAACCGG	Fes_sc0104802_1	☓
FE3113989	3	53.285	51.568		CTTGAAAACCGGTTACCCTCTTGTGAGTACAAAATTATCCAATTTTAACACAAATACTGGGACCAC	Fes_sc0104802_1	☓
FE3133366	3	53.285	51.568		ATATGGATCTATTAAAACTTACATTTCCATATGGATTAGCGAGGAATGAAAAGTTGCATAAGAAGAGTGGTACTTG	Fes_sc0104802_1	☓
FE3104215	3	53.7533	47.7975		TAATTTGTCAAAGACTGATACCCTCAACTAGTCAATTACTGAAGCCAAATGAGACCATCCTTTTAGTG	Fes_sc0000092_1	○
FE3105368	3	53.7533	47.7975		TATGTTTGGCCACCGAAGTTAACATGTCCCTTGTAATTTGTCAAAGACTGATACCC	Fes_sc0000092_1	○
FE3134948	3	53.7533	47.7975		GGTCTGTTGTTCCTGTTGATGCTGTTGCCATGTCAAAATCAATATTACAGGTATGC	Fes_sc0000092_1	○
FE3136155	3	53.7533	47.7975		GTGTCAACCCATTGCCCTTTCCGATGGAGAAAATCACAATATTGGAGTTTTCAC	Fes_sc0000092_1	○
FE3136156	3	53.7533	47.7975		TACCCTCAACTAGTCAATTACTGAAGCCAAATGAGACCATCCTTTTAGTGGATTCG	Fes_sc0000092_1	○
FE3138219	3	54.13	54.02		GATGAGAAGCCTGGCATTGAGGTTCCATTTGAGTTGAAGATATTCAAGAAGAGC	Fes_sc0002189_1	○
FE3144145	3	54.13	54.02		GGTTAAACTTGGAGTCAAATGAAACAAGCAACCCTTCGATCCCAATGGCATG	Fes_sc0002189_1	○
FE3144155	3	54.13	54.02		ACTCAAATGGAACCTCAATGCCAGGCTTCTCATCAGAACTCTCACCGGAT	Fes_sc0002189_1	○
FE3138220	3	54.13	54.02		GTCCAAGATTGTGATTTAATGTATTGGCCTCCTCCTAGGTGGTTGATGTCTG	Fes_sc0002189_1	○
FE3144146	3	54.13	54.02		GAGTCAAATGAAACAAGCAACCCTTCGATCCCAATGGCATGGCATTTTCCTT	Fes_sc0002189_1	○
FE3144704	3	56.38	57.5867		GATACCTAGCACGAAATGCAACTCCAAGTATCCAATCGCTTGAAGAGAAAACG	Fes_sc0001277_1	○
FE3144712	3	56.38	57.5867		CGTTTTCTCTTCAAGCGATTGGATACTTGGAGTTGCATTTCGTGCTAGGTATC	Fes_sc0001277_1	○
FE3136444	3	58.06	57.5867		ACAGAATGTTGTCGCAGCTTGCTTTTTCAAATTTGGTCAATCGTGCTAAGGTGAC	Fes_sc0055478_1	☓
FE3142391	3	58.06	57.5867		CCACCATCCCCCCTCCTCCGAGGTAAGCATGCATGGATGAATGGTTAAAA	Fes_sc0055478_1	☓
FE3136443	3	58.06	57.5867		GGCATGGAGCGCATAAGGGTCCTAAAGCCTGAGCTCAATAATTGGTCAGT	Fes_sc0055478_1	☓
FE3134692	3	58.3475	53.1543		ACTAGAATCCATGATGACCTTCAGGCAACGTTGTCAATCCATCAAGGAGAAG	Fes_sc0093186_1	☓
FE3142665	3	69.9	66.9567		TCCTTCTCCAAATGGAGTGGATTATCGTGTTCCATGAGTATCAGCTTCAACTC	Fes_sc0003697_1	○
FE3143904	3	69.9	66.9567		TTAACTGCATGTCTTGTCAACAGCATACCCAGTAGTGATCTTCAAATAGGTCCC	Fes_sc0003503_1	○
FE3127850	3	71.59	67.8		AAGCTATTTTTCAAGCAGAAGTTTACACTCTAAGATAAGTCCTCCAAAAGGCCTTAAGCCTAGG	Fes_sc0014215_1	○
FE3137206	3	71.59	67.8		ATTGAGCCTACTGTCTTCTCCAATGTTAAGGTAACTAACTACCTAGTTTATGTTTTCCCCTG	Fes_sc0000577_1	○
FE3137407	3	71.59	67.8		AGAAGCGTGAGAAGAGCAGAGGTCATCGCGAAGAAGCCGGAGAAAGGAAA	Fes_sc0116312_1	☓
FE3139681	3	71.59	67.8		ATCGACCAACGCCATGTAGATCAAGATTCCAGCCGAGACACAATCTAGGA	Fes_sc0000577_1	○
FE3143822	3	71.59	67.8		TGGAATTGGTAGGGAAAAGGGTATTTACTGTCTTAGTCATTACCTTCAAGT	Fes_sc0000577_1	○
FE3137408	3	71.59	67.8		AAGAAGCCGGAGAAAGGAAAGTCTGACCATGGATACTCCGGCAAGCAAGA	Fes_sc0000577_1	○
FE3106595	3	74.96	71.4567		CTGCCACTAGTAACAAGGTATGACTACTTCACCAAAAATCGGCCTTGTTATCTC	Fes_sc0008274_1	○
FE3124618	3	74.96	71.4567		AGGCGAACAAAATTTGGTTATAGTCTTGAGATAACAAGGCCGATTTTGGTGAATACCTTGTTACTAG	Fes_sc0038318_1	○
FE3128687	3	74.96	71.4567		GAAGGCGCAGGGTATGATACTTTACCATCTTTCAAGGCCGTTTGAAATTGC	No hit
FE3133482	3	74.96	71.4567		CATCGTATATAATACAAATGAAACTGTCATATGGACTCATACAGTTACAAGAGAAGCTTACTATCATGATGCACAG	Fes_sc0005275_1	○
FE3134413	3	74.96	71.4567		TCTCTTGTTGAACCTGACATGCGAATACTTTGGGCTGCTGCTATGGCCCC	Fes_sc0008274_1	○
FE3139048	3	74.96	71.4567		TACAGCCAGACAGTCCCTGCATGAGAAACAAGTTCCTTGCATGTAAAAAGATTTG	Fes_sc0008274_1	○
FE3124619	3	74.96	71.4567		ATAACAAGGCCGATTTTGGTGAATACCTTGTTACTAGTGGCAGATATTTTTCCATATTCCTATGTTAAAACAGTA	Fes_sc0038318_1	○
FE3124620	3	74.96	71.4567		ATTTTGTTAGGAGTAGTAACTAGGCATAATATATATAGAGCTTGATTAAAATTAAATTCTGTAGTTGTCTTATTT	Fes_sc0038318_1	○
FE3124621	3	74.96	71.4567		ATATATAGAGCTTGATTAAAATTAAATTCTGTAGTTGTCTTATTTTGGGAGGAAAGGAGACAGATGATTCTATTC	Fes_sc0038318_1	○
FE3124622	3	74.96	71.4567		CAACCGATGACATGCTTTTGACCTGATGACTAGTATTTCTATTTTGAGGTCTCAGTTCAAAATAAGTTC	Fes_sc0038318_1	○
FE3133483	3	74.96	71.4567		GAAATATTTTCCATTTTCCGGTTGAAATAGTGGAAAGATAAAGTTAAAAGAAACAAATCTAGTTCACTTCTAATTC	Fes_sc0005275_1	○
FE3108024	3	76.65	69.77		AATATCATTGTAGTGACGACGACTGTAACTCGTAAGATAATACACCAAGAGAAGACAGACC	Fes_sc0169980_1	☓
FE3119964	3	76.65	69.77		GACAATACATTACACTAGTTGACAGTCTGAAAAACTATATATATATATATATTTGTTGACAATTCATTTTACAAT	Fes_sc0003174_1	○
FE3134091	3	76.65	69.77		ACATTTGTTGACAACCTATTTTACATTTATTGACGGTATAAAATATTTAGAAAAATACATATTTGTTGATACTCTA	Fes_sc0003174_1	○
FE3134898	3	76.65	69.77		TTTTGTAAGAGTTAATCTTATGCTTCACTTTTTTAACTAACCTACTTCAATTATAAAATTGAAAATCTAACCATCT	Fes_sc0003174_1	○
FE3119965	3	76.65	69.77		AAAACTATATATATATATATATTTGTTGACAATTCATTTTACAATTGTTGACGATATATTTTACACTTGTTGACA	Fes_sc0003174_1	○
FE3119966	3	76.65	69.77		AAACCTCCCTACTCCCTACTCCCTACTTCAACCCTTTCTTCGTCTTCACA	Fes_sc0003174_1	○
FE3134897	3	76.65	69.77		AGGAATTTTTAGATAGCTTAGAATTATATCTTTTGTAAGAGTTAATCTTATGCTTCACTTTTTTAACTAACCTACT	Fes_sc0003174_1	○
FE3106349	3	78.71	74.41		AGTTGTGGATACTCTGAATCTAGTATATAAGGTCGGTAAATTACTTCTCATGTAGCCAATTGATTTTAGGATGG	Fes_sc0002302_1	○
FE3126641	3	80.0233	71.3175		TAATGACCCGAACAATGTCACTTCAATCTGATAAATATACAATGTGGGGCTAAAATTGAAGATGGAAGAGG	Fes_sc0000120_1	○
FE3133666	3	80.0233	76.235		AATTTCATCAAGTATAAAAGGCACATGATATTGATGTGAGAAAACTCAGGAAAGGTTGTTAATATCTCAAACTGGA	Fes_sc0263487_1	☓
FE3134755	3	80.0233	76.235		CTGATTTTAATTTACTATATACATCCCCTTATGAGAAGCAAAGGTATGCATGAAAAATTGTTCAAATCATAAGCAA	Fes_sc0263487_1	☓
FE3134925	3	80.0233	72.9829		CGTTGCTGATGTGTACTTCATACCGATAAAGAATAGGTTCTGGTCCATTACTGG	Fes_sc0008511_1	○
FE3134926	3	80.0233	72.9829		CCAGTAATGGACCAGAACCTATTCTTTATCGGTATGAAGTACACATCAGCAACG	Fes_sc0008511_1	○
FE3135115	3	80.0233	76.235		ACTATAGTTCATCTGGGTGGGTGAAAGCTGAGGATCAGAAACCCCTTCAA	Fes_sc0014383_1	○
FE3135612	3	80.0233	76.235		ACACTCTTCAAACTTCAAACTCATCCAAAATACAACAATACTTGTCTTTCACTCTCGCACTCATCC	Fes_sc0014383_1	○
FE3136770	3	80.0233	72.9829		GATTGTTCATCCCGTGATTTAGAGCAACTTTAGAAATGACATCCAGCCCTGC	Fes_sc0008511_1	○
FE3136771	3	80.0233	72.9829		GGCTGGATGTCATTTCTAAAGTTGCTCTAAATCACGGGATGAACAATCTCGTGTTTCTTA	Fes_sc0008511_1	○
FE3137557	3	80.0233	71.3175		GCCTCAAATCCGGATGCATGAATAAGAAATAGAAGACTTCATTGAAACCGAAGAGC	No hit
FE3137701	3	80.0233	76.235		TGGGTGCAAGGCATATGAAGAAAAAGCTGAAGCTTTGAACATCCCCAGTG	Fes_sc0014383_1	○
FE3137793	3	80.0233	72.9829		CGTGACACATTTACACTAGGAACCCACATTTCCAGTCATTGTTCATCCTTGTAC	Fes_sc0008511_1	○
FE3137957	3	80.0233	71.3175		AGATTTTCGGAACTCCATACTCGAAGCATATAAACTAAAACTGTGAAGGAGAGTTGTTGGC	No hit
FE3139084	3	80.0233	72.9829		TAAGAAACACGAGATTGTTCATCCCGTGATTTAGAGCAACTTTAGAAATGACATCCAGCC	Fes_sc0008511_1	○
FE3140240	3	80.0233	72.9829		GTTACGTTAATTTACCAGCAAGATCATGAAAGAAGCGGCACCAAAGCAGCTG	Fes_sc0008511_1	○
FE3141845	3	80.0233	72.9829		GCTGCTTGCCATGTATACGTGACACATTTACACTAGGAACCCACATTTCCA	Fes_sc0008511_1	○
FE3141893	3	80.0233	76.235		AAAAGATCCAAATCAGGAATTACTCATAGTAAAGAGATACTTTTCAGAAATTTACTTCAAATGTAAGAGGAAA	Fes_sc0263487_1	☓
FE3126642	3	80.0233	71.3175		GATGGAAGAGGGTCAACTTAAAAAGCACTCCGTACGCTTAGGGAACGCGA	No hit
FE3126643	3	80.0233	71.3175		TGAGGCATTTGCTGAGCATATTTTCATATGCCATTGTCATGGTCTCATCATAAAAGATCAATGAATAAGTATTAT	Fes_sc0004897_1	○
FE3126644	3	80.0233	71.3175		CCATTGTCATGGTCTCATCATAAAAGATCAATGAATAAGTATTATTTTCTTCTTTGTAACACAATCTTCCATGTC	Fes_sc0004897_1	○
FE3135611	3	80.0233	76.235		GCCTAGATTTGGGCCACTTCCTATCGAACAAAATAATTACTTCAATAGAAAAGACCCCATC	Fes_sc0014383_1	○
FE3140241	3	80.0233	72.9829		AGAAGCGGCACCAAAGCAGCTGACGCAGATCAGGATAGCGCCTTTCATGG	Fes_sc0008511_1	○
FE3141844	3	80.0233	72.9829		TCGGTGGAGATCCTCAAAAGGCAATCTATTCCATATTGTGGATGCCCTCA	Fes_sc0008511_1	○
FE3144129	3	80.59	75.9533		CAGAGCCGTGGGTTATGATGATTTGGTTGTAGAGCCAGATCATACCTTTG	Fes_sc0002371_1	○
FE3102595	3	95.95	81.305		AAAAAGACCAACCCATGAGCACTTTTCGACATTGGAGGTAAAGGAGGAGC	Fes_sc0015990_1	○
FE3104133	3	95.95	81.305		TCAATATGAAAACTTCACAGTGCTGATATGAGTGATAACTTAGACCAAAAAGACCAACCCATGAGC	Fes_sc0000468_1	○
FE3133435	3	95.95	81.59		CACATGCCAAATGGGCCATGAATGGCATGCCAGATGTGTCTGTTATGGGG	Fes_sc0007668_1	○
FE3135732	3	95.95	81.59		ATCGAAGTGAAGATTACTCGCAGATTATGTATGCATACTAGTCCAACGTACACGTTTTGTTG	Fes_sc0007668_1	○
FE3135731	3	95.95	81.59		GGGGATGAAGGAATTGACTATAGTGACGGAAATAGCCAACAGACTAAAGTCC	Fes_sc0007668_1	○
FE3107565	3	100.17	90.15		AGGACTGGGATCTTTGTTATAGGCGACAGTAACCTGTTTGGACACAAAGAAATC	Fes_sc0029379_1	○
FE3127878	3	100.17	90.15		TGACTTCACGTCTGACATAAATGTCTATTCATTGAGAATTTTAGATGGATTAAGCAACTTAATTCCATTACCTTT	Fes_sc0029379_1	○
FE3107566	3	100.17	90.15		AACCTGTTTGGACACAAAGAAATCTTACTTTCTACATCTATTAAACTGATTTCAGGTTCACTCCAATTAAAACTG	Fes_sc0029379_1	○
FE3139650	3	101.293	88.405		CAAGAGTCCCCTAACAGCCGCTTTACAGAAAACCTCATGAAAAATCATGTCG	No hit
FE3140896	3	101.293	88.405		CTTAACAGTAAGAGCAACGATCTCGAATCTGAGACCGGAACTGCAAAACC	Fes_sc0001693_1	○
FE3141800	3	101.293	88.405		GAAAGAAATAGAATTGTGAAGCACCTGAGACATGAAGCTGCAAATAGAGAGCACC	Fes_sc0001700_1	○
FE3141876	3	101.293	88.405		TGGCATTTGGGTGCTCTCTATTTGCAGCTTCATGTCTCAGGTGCTTCACA	Fes_sc0001700_1	○
FE3139649	3	101.293	88.405		TGCAATGTCATGGAAAGAGAAAATGCAGTAAACAGGGAAGGCTAAAATGGGTTGC	Fes_sc0001700_1	○
FE3141877	3	101.293	88.405		CATGTCTCAGGTGCTTCACAATTCTATTTCTTTCTCCGTCTTGAAGTCCATTGC	Fes_sc0001700_1	○
FE3138462	3	101.683	93.8125		AGGTGTTATCCGACGAAGGGTGGCAAGAAGCGAACCCAAAGCCACGCTCA	Fes_sc0020104_1	☓
FE3138575	3	102.243	88.408		CTATACTTGGGTTTGCTTTTTAGGTTCTTTTTAATGACACTATATTTCACAACATCCACTATGGTCGTCTTTCAG	Fes_sc0181696_1	☓
FE3140128	3	102.243	88.408		AAACTGAAGTGAAAATGATCAATTTACTGATCTTTTCTGTAAAAGGATGACAATGGCACTTGGATCAATATGAGCA	Fes_sc0181696_1	☓
FE3144472	3	111.118	110.26		TATGAAGCTCATTTGTGGGATAATAGCTGTAGGAGAGAAGGGCAAACACGG	Fes_sc0000011_1	○
FE3124820	3	112.3	116.08		TATTATTTGATGTTTTTGTTACAGTCCAAAAGTTGGATTATTATATGGTGTTTTTTGAAAGGGCTTTTTGAATCA	Fes_sc0002086_1	○
FE3124821	3	112.3	116.08		AGTTGGATTATTATATGGTGTTTTTTGAAAGGGCTTTTTGAATCAATTATTCGTGGTAGGGCAAAATGTTATGAA	Fes_sc0002086_1	○
FE3124823	3	112.3	116.08		AGGTATAGCCACTTGTATCTTCAATATTATCCTTTGACCAGCTTTTAACTTGAGTTTTGATTCGTTCTGATCTG	Fes_sc0002086_1	○
FE3124824	3	112.3	116.08		CCTTTGACCAGCTTTTAACTTGAGTTTTGATTCGTTCTGATCTGACTCTTGGATTGCG	Fes_sc0002086_1	○
FE3134823	3	112.957	116.08		CATTAAAATCTTATCCATTGGCTCAGTTTTTGTAATATTTATACAGAAGCGTTATTGGTGAGTTAGATGAAGACTT	Fes_sc0002086_1	○
FE3140386	3	112.957	116.08		CAAATCCTTTCAGCACACCCTGCACATGAATCCATAAAACAAACCTACATTGAGATTGTAG	Fes_sc0002086_1	○
FE3134824	3	112.957	116.08		AGTTAGATGAAGACTTGGATGCGAATCTCGACTTATCAAAGCTTAGGGCCC	Fes_sc0002086_1	○
Marker name	LG	Position (cM)			Probe sequence	Scaffold in BGDB	Polymorphism between KSC7 and KY29
		P1	P2
FE3125721	4	0.28	0		AACAGCGCATAATTATAGAATGCCTTATCAGTATACTCCCTTCAGAAAAGGAAGCTGTTTCATGTC	Fes_sc0002196_1	○
FE3126218	4	0.28	3.18667		GTTATGTTCTGTAAAAGCTTTCATGAGAGCTTTGTAAGCCTGTAAAGATAGGATTTCCAAGGCTAAATTACATG	Fes_sc0000107_1	○
FE3111120	4	0.28	3.18667		GATAGAATTTCCAAAGCTAAATTACATGATGTAAGGCGACAATAACTACAACGAAAATGATCATTCGAGAATGCA	Fes_sc0000107_1	○
FE3126217	4	0.28	3.18667		CTTACAATCATCTTTTAGAATTGTCTGGCCATCATAACAACTTGAGTTTATACTTACCTTGTTATGTTCTGTAAA	Fes_sc0000107_1	○
FE3117098	4	0.936667	1.5		AGCACTCGTATATAATAATCAGGAAAAAATAGGATTCCAAAGTGAGAAGCTTAATTTATTCAAGCTGCACTGGAT	Fes_sc0003341_1	○
FE3136104	4	2.25	3.036		GTGATTTAATAGTCATCATCATAATGTAAACTATTCCAATTTGTCTATCTTCAT	Fes_sc0002631_1	○
FE3101335	4	12.3133	12.3667		CTCTCTCTCTCTCACCTGCATTTATATATGTGCTAGAAAACACAGTCTCTCCC	Fes_sc0005506_1	○
FE3102665	4	12.3133	12.3667		TATATAAATGCAGGTGAGAGAGAGAGAGAGGGGGGAGGTCAAAAACATATGAATG	Fes_sc0005506_1	○
FE3109762	4	12.3133	12.3667		AAGTCGATTTTCAATTTTAAAATCTGGATTCACAAGGATAAAAATTGGAAAACAACAGTACAGGTTCATGAAATT	Fes_sc0005506_1	○
FE3109767	4	12.3133	12.3667		TTTCTAGCACATATATAAATGCAGGTGAGAGAGAGAGAGAGGGGGGAGGTCA	Fes_sc0005506_1	○
FE3121478	4	12.3133	12.3667		CAACAAGGATAAAAATTGGAAAACAACAGTACAGGTTCATGAAAGTAACATACTAATGATCAGCTTTTATCACGC	Fes_sc0005506_1	○
FE3109763	4	12.3133	12.3667		TCTCCCCGAATGACTTGCTTCTGCAATTCGTATCATTTCCTTTCCCCCTT	Fes_sc0005506_1	○
FE3109764	4	12.3133	12.3667		GATGGGAGAGACTGTGTTTTCTAGCACATATATAAATGCAGGTGAGAGAGAGAG	Fes_sc0005506_1	○
FE3109765	4	12.3133	12.3667		TATAAATGCAGGTGAGAGAGAGAGAGGGGGGAGGTCAAAAACATATGAATGC	Fes_sc0005506_1	○
FE3121476	4	12.3133	12.3667		GGGACTAAGAAAGGTGTGTTCTAAGGGCAACATAGTATAATAGTTGTATTGTATGACTGTAGTGAG	Fes_sc0005506_1	○
FE3121477	4	12.3133	12.3667		AGTGAGAGATACGAGGTTGTTCCTTTGCAAGTCGATTTTCAATCTTAAAATCTGGATTCACAACAAG	Fes_sc0005506_1	○
FE3121479	4	12.3133	12.3667		GTATCACTTCCTTTTCCCCCTTCTTCTTCAATCCCATTTCCCGACTGTTC	Fes_sc0005506_1	○
FE3121480	4	12.3133	12.3667		AGATGGGAGAGACTGTTTTCTAGCACATATATAAATGCAGGTGAGAGAGAGAGAG	Fes_sc0005506_1	○
FE3142925	4	13	6.37		CAGTTTCAGTTTTTCTCATTTTCATAAAGTATCTTATAGAGGCTGGGCTCTTTTTTCTTTAATAACTGGGATGACC	Fes_sc0001018_1	○
FE3110128	4	16.7633	7.025		TTAGTATTTGCAAATATGCCCCCGACTAGATAATTTCATAGAACTGTCCCAATTTATATGTACATGAATGTCCC	Fes_sc0002662_1	○
FE3137572	4	16.7633	7.025		AGCAAACCTTCGCTACTCCATAGAAACAGCACAGGATTATCTGGTCAATATGAC	Fes_sc0002662_1	○
FE3142486	4	16.7633	7.025		GCCTTCCTGAAGATTCTTGCATCCTTTTCGTTTCATACTCTGTACAACATAGATA	Fes_sc0002662_1	○
FE3142550	4	16.7633	7.025		TATACATTGTGTGTTGTGGAGACTTTCTTCGGGGACATATCAGGAAGGCTAG	Fes_sc0002662_1	○
FE3110129	4	16.7633	7.025		TAATTTCATAGAACTGTCCCAATTTATATGTACATGAATGTCCCAAACATTTGGAAAAGCATCAAATGCCCTATA	Fes_sc0002662_1	○
FE3110130	4	16.7633	7.025		ACAGACTTTTGGATTTGTACAACTCATTCAAGCTTTTGTTACTCAACCTTGTGTAAACAAGGGACAAG	Fes_sc0002662_1	○
FE3110131	4	16.7633	7.025		GGGACAAGAATTGTGTAATTGAAAAATAACCGATGTTGTTAACAACATAACTTTACAGTGTAATTGAAATTATGT	Fes_sc0002662_1	○
FE3110133	4	16.7633	7.025		ATTAATTCAACTAGTATAAGGTTAAGAAGATACTTGTCATACAAAGTTTCAAAATTCACTAAATAAGAGTTTAGT	Fes_sc0002662_1	○
FE3110134	4	16.7633	7.025		TGTCTATGTTTACGTGAACCGGAAAGCACGCAAAAATCTTCTTCTAGCAGGTTTAC	Fes_sc0002662_1	○
FE3110135	4	16.7633	7.025		ATACATACACAATCCTCGATTTAAAAAAAAACAAGTATCTATGTTGTACAGAGTATGAAACGAAAAGGATGCAAG	Fes_sc0002662_1	○
FE3110136	4	16.7633	7.025		AACTTATCAATAGGAGCAGTTCTACTTGGTAGTGCTAATCGTTTTCCTTGTCTATGAGAAACTCATAAATTCAAG	Fes_sc0002662_1	○
FE3110137	4	16.7633	7.025		AGTGCTAATCGTTTTCCTTGTCTATGAGAAACTCATAAATTCAAGACACGGCCTTCAAAATTCATGTTC	Fes_sc0002662_1	○
FE3110138	4	16.7633	7.025		CCACATAAAAAACCAATTAAAGGGAACATATTTCAGTAAACTAAAACAGAGAATTCAGATGAGTTGGATCCAAAC	Fes_sc0002662_1	○
FE3110139	4	16.7633	7.025		TCTGTTTTAAAAAACATATACAAAGCTTAAGCTTTTGAGAGAATAAAATGACTTAGAAAAGCATCTTGTAATTTA	Fes_sc0002662_1	○
FE3140868	4	19.964	11.916		TCAGATTGAACTTTTTATTTGAGATACTTCTCTCCACTTGTCAGATTGAACTTTTTATT	Fes_sc0021711_1	○
FE3118932	4	20.415	14.8967		TGCAACCTAGTACAATGACGCAAAAGATAGTATGCATCATGAATCATGAGGAATTAGTCAGATGATAC	Fes_sc0010564_1	○
FE3132260	4	20.415	14.8967		ATTCCTCATGATGCATACTATCTTTTGCGTCATTGTACTAGGTTGCAGTTGAAAAGAATGGTTTGC	Fes_sc0010564_1	○
FE3118933	4	20.415	14.8967		TATGCATCATGAATCATGAGGAATTAGTCAGATGATACATTTAATCACACAAAACTGTACAGTAGCATTTAGCTT	Fes_sc0010564_1	○
FE3118934	4	20.415	14.8967		GATGATACATTTAATCACACAAAACTGTACAGTAGCATTTAGCTTACTTCTCTTCCGTAATCATCTTTCAGTATT	Fes_sc0010564_1	○
FE3118935	4	20.415	14.8967		AGTAGCATTTAGCTTACTTCTCTTCCGTAATCATCTTTCAGTATTGGCAATATAATTTTGGAATGGCCAACAAAA	Fes_sc0010564_1	○
FE3118936	4	20.415	14.8967		TCATCTTTCAGTATTGGCAATATAATTTTGGAATGGCCAACAAAAGAAGGGCGTCGCTC	Fes_sc0010564_1	○
FE3118937	4	20.415	14.8967		GAATGGCCAACAAAAGAAGGGCGTCGCTCTAGGCTAGGATCTTTGATTTG	Fes_sc0010564_1	○
FE3132254	4	20.415	14.8967		AAAATGAAAGAGATCTATATTTGTATAAATTGCGAATCAAAGATCCCAGCCTAGAACGACGCCCTTC	Fes_sc0010564_1	○
FE3132255	4	20.415	14.8967		TGCGAATCAAAGATCCCAGCCTAGAACGACGCCCTTCTTTTGTTGGCCAT	Fes_sc0010564_1	○
FE3132256	4	20.415	14.8967		GCCCTTCTTTTGTTGGCCATTCAAAAATTATATTGCCAATATTGAAAGATGATTATGGAAGAGAAGTAAGCTAAA	Fes_sc0010564_1	○
FE3132257	4	20.415	14.8967		TATTGCCAATATTGAAAGATGATTATGGAAGAGAAGTAAGCTAAATGCTACTGTACAGTTGTATGTGTGATTAAA	Fes_sc0010564_1	○
FE3132258	4	20.415	14.8967		GAGAAGTAAGCTAAATGCTACTGTACAGTTGTATGTGTGATTAAATGTATCATCTGACTAATTCCTCATGATGC	Fes_sc0010564_1	○
FE3132259	4	20.415	14.8967		GTATGTGTGATTAAATGTATCATCTGACTAATTCCTCATGATGCATACTATCTTTTGCGTCATTGTACTAGGTTG	Fes_sc0010564_1	○
FE3123757	4	20.8833	13.154		GAATAATATATTAACCAATAAGGTAGGTTCTCATATGATCTATATATATATATATATATATATATATACACATGT	Fes_sc0070765_1	☓
FE3123759	4	20.8833	13.154		CCAATAAGGTAGGTTCTCATATGATCTATATATATATATATATATATATATATACACATGTAAACTCTAATGAAG	Fes_sc0010176_1	○
FE3135574	4	20.8833	13.154		TGTGAGTACTCGTTCGTCTAGACAGGCCCGGCTCGGAGCCAGTGCAACAG	Fes_sc0003399_1	○
FE3123758	4	20.8833	13.154		TCATATGATCTATATATATATATATATATATATATATACACATGTAAACTCTAATGAAGTTTTAAAATTTGTGAG	Fes_sc0003399_1	○
FE3135874	4	21.146	14.8963		CCGTACTTGATTAGATTGTAATGCATGCATGAGGTGTGGCTATTAGGAGTAGAG	Fes_sc0036487_1	○
FE3138543	4	21.146	14.8963		GATACCAAACATACCTCAGCAATGTAGAGCACCTATTGGGTATTCCAGAGAG	Fes_sc0006846_1	○
FE3124593	4	22.5717	16.86		GTAATTAACATTCCATCCCATATTATTATTTTTCTCTTGTTATTCATTACTTTCTACTAGGTTATTACTTCTGTT	No hit
FE3141929	4	24.63	14.62		AAGTTTATTGTTATACCATTTCTTGTGTGTTGCAACAAGTCTCCAACACAAGGAGGGCTTAG	Fes_sc0001556_1	○
FE3112951	4	31.105	19.68		GTTATAAATTTACAAGTCTTAACATGAAATGATAATTCAACCACTTGTCCTTTTTACACAATATCCAAGCGAGAT	Fes_sc0000907_1	○
FE3116229	4	31.105	19.68		GTCAATGTTTGTGCATATTCAATTTACTTTCGAAAACCCATAAAAACTGGTCAAATTTTGGTAGATTTGAGGTGA	Fes_sc0002564_1	○
FE3136766	4	31.105	19.68		TCTGATGTGACGAAACGATTTAGTGGCTCAAGATGATTTGTTTTCTCCCTTCCAG	Fes_sc0000907_1	○
FE3116220	4	31.105	19.68		TTTACCCTTCTTGTTTCCGGACAAAAAATAGCCCATTTCCGGACAAAAAAATCACACGC	Fes_sc0002564_1	○
FE3116222	4	31.105	19.68		ATTTGTTGACACTAGTGAGAAATTGCAACTATCTTTGGATTTGTTAAGCGCAAATTCTTCTTCTAGGTTCTTTTT	Fes_sc0013350_1	○
FE3116224	4	31.105	19.68		CTGTTATCACTTCAACCGCTATGGATGATTTTGTGAATTTCCTTATTACTTCAATTGCTATTACTTCTAGGTTAT	Fes_sc0002564_1	○
FE3116225	4	31.105	19.68		TTGTGAATTTCCTTATTACTTCAATTGCTATTACTTCTAGGTTATAGGAACATATATAAATCAAAATAGAGACTG	Fes_sc0002564_1	○
FE3116226	4	31.105	19.68		TTACTTCTAGGTTATAGGAACATATATAAATCAAAATAGAGACTGGTCAACTGGAACAAACTATCTATCTGGCAG	Fes_sc0002564_1	○
FE3116227	4	31.105	19.68		TCAAAATAGAGACTGGTCAACTGGAACAAACTATCTATCTGGCAGTGACATCATGG	Fes_sc0002564_1	○
FE3116228	4	31.105	19.68		CTATCTATCTGGCAGTGACATCATGGTAGGCAATGGTGATTTTGTGTTCTCTTTAG	Fes_sc0002564_1	○
FE3133346	4	32.79	19.395		CCATCCATAATCAGAAACCATATGAGGAAGGGCCTTCCCGCAACACATAA	No hit
FE3136359	4	32.79	19.395		CCCTTAGTAAGGCCCTGAAAAGAACAGAAAAAATCTGTGAAGTGAGCTTCAAGATG	No hit
FE3133843	4	33.4467	23.2833		CAACCCCGAAACTGTAAACATCACTTTTTTCCGTAAACATGTTAGTCTCGAAGTACTCC	Fes_sc0000659_1	○
FE3104878	4	38.582	25.63		GCATATATGCTTGCCTTCACACTGCAAATATTCAAGAAAGCTAAAGTCTTTTGTTGTTGCTTCCTTTC	Fes_sc0000157_1	○
FE3105745	4	38.582	25.63		ATTCAAGAAAGCTAAAGTCTTTTGTTGTTGCTTCCTTTCCACTCAAAGCCCAAGTAGAATGATGTTTC	Fes_sc0000157_1	○
FE3105872	4	38.582	25.63		TCAAGAAAGCTAAAGTCTTTTGTTGTTGCTTCCTTTCCACTCAAAGCCCAAGTAGAATGATG	Fes_sc0000157_1	○
FE3133364	4	39.818	29.28		ATTGTATCCAAACACACCCTAGAAACAGAAAGGACATCTACAAACTACACTTGCATTCTAATCTCG	Fes_sc0000096_1	○
FE3134307	4	39.818	35.6825		GCTGTCTAACCTTCTGCACAGATCCCCAATTCCCAGAGATGGCGTATATA	Fes_sc0000249_1	○
FE3134306	4	39.818	35.6825		GATATCTTCACTGTGCAGCAGAAATGACTTTGTTCTGAACATCAACCCAACTACTG	Fes_sc0000249_1	○
FE3137031	4	40.66	30.685		GAGTTTATAATGCTTATCCCTTCCTTTCATTCTACTAAAGGCAACAGGTGAGTAAAATGTTGCTTTGTTACTAAC	Fes_sc0007246_1	☓
FE3139331	4	40.66	30.685		AAGTGTATTAAACTAGTTATATGGATTTAAAACTGAAGCCGCTCTTAATATTATATAATAACAAATTCAAGGGAAA	Fes_sc0007246_1	☓
FE3140088	4	40.66	30.685		AGAATTAAGTATAAACTTAAGAGAATAGGACATTGTAGTATTGTAGGCCTA	Fes_sc0007246_1	☓
FE3141962	4	40.66	30.685		AATGAAAAGTACTATTTTTTTAAAATAATATCAGTGTAGCTTATGTACAACTATAAGTGTATTAAACTAGTTATAT	Fes_sc0007246_1	☓
FE3135441	4	43.75	36.785		GGGAACGTGTTTCATGATATCAATCCACGTCTCAAGAGTATGGTCGGACG	No hit
FE3101923	4	45.0667	32.8433		ATACAAGTACTGATCGTTTGTTGCAACTTCATTTGGTGTTGCAACCCATGGTGG	Fes_sc0003804_1	○
FE3104085	4	45.0667	32.8433		ACCACCATGGGTTGCAACACCAAATGAAGTTGCAACAAACGATCAGTACTTG	Fes_sc0003804_1	○
FE3133280	4	45.0667	34.5283		ATTACTGATGTGTTTTATTGCCTTAGTTTCGTTAATTGTTTGGTTAGTTAGTTGCCAAGTAGTGGGTGG	Fes_sc0001161_1	○
FE3108661	4	45.725	34.5283		TCAGTCAAAGAAAATTGGCAATACATCTAAAACTCCTAGTGCAAGTAGTCAATACTCTGCCTTCAAAAG	Fes_sc0001310_1	○
FE3141217	4	45.725	43.3786		AGTTATAGATGTTCACTTGTTGCAGCCATATTTCCAGATGATATTATATATATACATGTGTAGACATGCTCACATT	Fes_sc0001310_1	○
FE3142551	4	45.725	43.3786		TGGTAGGCCACTAGGCTTGCGGTTTCACAAGAGAATAGGTGATTTGTACA	Fes_sc0001310_1	○
FE3142582	4	45.725	34.5283		TTATGGCTCTCTGAATGAGTGCTCTTGTCTTCATAAAAATGGAAGTGAGCCTCAAATGTAAG	Fes_sc0001310_1	○
FE3142671	4	45.725	34.5283		GCTATGTCGAATGACAGTGTATAATAAGTTAACTCTCGACTTTGTATCTTCTTTCCTTGACATCGG	Fes_sc0001310_1	○
FE3143415	4	45.725	43.3786		GCTTGGGTGCTTATGTCTTGATACTCAGCTAATTGAATCCCATTTGGTCATAGG	Fes_sc0001310_1	○
FE3108662	4	45.725	34.5283		ATAAAAATGGAAGTGAGCCTCAAATGTAAGAATTTGCCATTTATTATTTTAAAACCGGTGTCTGGAACTCTTCTT	Fes_sc0001310_1	○
FE3108663	4	45.725	34.5283		GACCTAAATGGGTATTCCCACTCAAATACTCAAAAGGGCAATATAAGCAGCAGTTTAACC	Fes_sc0001310_1	○
FE3142552	4	45.725	43.3786		GATGCATTATTTTGAGTTGATGAAATCTTACTATGAATATGGAATAGAAATGAAT	Fes_sc0001310_1	○
FE3109494	4	46.01	43.3786		AAAAACAAAAACTAAAAGAAGTAAATAAAAAATATCCTATAAAAATTAAAAAGCTATCATGAATTGCAAAACATC	Fes_sc0000030_1	○
FE3127659	4	46.01	43.3786		TTTTAATTTTTATAGGATATTTTTTTTATTCACTTCTTTTAGTTTTTGTTTTTAATAGGGATCTGGCTAAGTATG	Fes_sc0000030_1	○
FE3136445	4	46.01	43.3786		TTTTGTAATTCATGATAGCCTTTTAATTTTTATAGGATATTTTTTTTATTCACTTCTTTTAGTTTTTGTTTTTAAT	Fes_sc0000030_1	○
FE3127658	4	46.01	43.3786		TGTTTTGATGTTTTGTAATTCATGATAGCCTTTTAATTTTTATAGGATATTTTTTTTATTCACTTCTTTTAGTTT	Fes_sc0000030_1	○
FE3137202	4	51.2	49.445		AAATTGATCAATTAAAAAAACTCAACAGCAGAAAACAGAGTATGCATATGACATATGCCAGTGTAGCTGATCTGAA	Fes_sc0009068_1	☓
FE3137869	4	51.2	49.445		AAGTGAACCGGAATGAATGTTCATAGAAGATGATACGTGTGCAACAGGGAGC	Fes_sc0009068_1	☓
FE3137870	4	51.2	49.445		ATCTCGGAAGCTTGGAATCAAACATTCACAGTGTTCCTGCGTTAGAATTTTGTTACTGTC	Fes_sc0009068_1	☓
FE3137203	4	51.2	49.445		GAACATAATGACTTCTAGATGTTCTGGTTCCAAGTTTCAAAAAACCTGCTCATGTATGATTTATGAACATTCATTG	Fes_sc0009068_1	☓
FE3139228	4	53.425	48.04		GATGGAGCGGTAGTTACTTCGGATCTTCCGAAATTTATTAGAGACGCTGATG	Fes_sc0005509_1	○
FE3139996	4	53.425	48.04		CTTTGTCTTCTTCAGCAGCTCTATAGTATTTTGGTTTTCGTGTTTTCTGCACTGGATCC	Fes_sc0005509_1	○
FE3139227	4	53.425	48.04		GAAAACCAAAATACTATAGAGCTGCTGAAGAAGACAAAGAATAAGTTAGCGGATCTGATTGATGGAG	Fes_sc0005509_1	○
FE3121078	4	63.86	54.78		GAGAAATCTCACAAAGGCAACAACAATGCAGCTGGATTTGAAACTGATCAAGAACTCAAG	Fes_sc0000081_1	○
FE3134160	4	63.86	55.905		TCGAATGCTTCGATTCAGACAACTCGAATAAATTGAATAATAATTTTGGGAATAAGAAGCAAGAATGACAAAAGCA	Fes_sc0000081_1	○
FE3137677	4	63.86	54.78		CTTGCCCTCTTTGTAGAACACCTTTAGTGACTACTGAAGATGACACCCTTTG	Fes_sc0000081_1	○
FE3141144	4	63.86	54.78		TCCTCGATGTTTTCGTTCTACGCTCGTCATGGAGCGTTTCCTCTTACTAG	Fes_sc0000081_1	○
FE3144636	4	63.86	54.78		CTTACACATTTGGTGATATAACCAAAAGGGCTCATCCAACAAACTGTACACTGATGGG	Fes_sc0000081_1	○
FE3121075	4	63.86	54.78		CTACAAATCACAAATACCACAATGCAGAAAGTGGATGGAAACATAGATTTGAACTACAAATCACAAATACCACAA	Fes_sc0000081_1	○
FE3121076	4	63.86	54.78		TCACAAATACCACAATGTAGAAAGTTAGAATCAAACTCGCTGAGACAATAAGAAATAATTTGGTCAAATAGGCCT	Fes_sc0000081_1	○
FE3134159	4	63.86	55.905		ATCCGCAATGTGAAATTTGGCGTTATTTGATCGAATGCTTCGATTCAGACAACTCG	Fes_sc0000081_1	○
FE3134161	4	63.86	55.905		CAGAAATCAGAAGTCATGAACACATACTTCGATGCAGGTGGCGTATGAGG	Fes_sc0000081_1	○
FE3101542	4	71.21	63.6		GTCAAAACTTCCCTTTTGAGCACATATCATCCTTTTTAATTCACGGGACAATAGTTTCTTGCGG	Fes_sc0010036_1	○
FE3102688	4	71.21	63.6		TTTAGTGAAGAACTCGTTTCTAGGAACTGATAAGAGTATCTACAGTTATGTCTCGCAAACAAATTGGG	Fes_sc0003405_1	○
FE3103109	4	71.21	57.03		TCATATCAACATCCTAGGACTAGAGTTTACAGCTACAAACTCAACAGATAAGATATACATAAATCTGTTCCCTG	Fes_sc0066178_1	○
FE3104500	4	71.21	63.6		TTGAGCACATATCGTCCTTTTTAATTCACGGGACAATAGTTTTTGCGGAAGGCATG	Fes_sc0247993_1	☓
FE3109716	4	71.21	63.6		TAAATTCAATATACCAGACTCGGTTCCTACTTCCTAGAGCGTGTTCTTCAACACAC	Fes_sc0003405_1	○
FE3112364	4	71.21	61.54		AACCTCAAAATATAGACAGTCAAAGTATGTCATAAATTCTTTATTTCCTTTGCATTGTTAACTATAGTTGCTAGC	Fes_sc0001405_1	○
FE3114613	4	71.21	63.6		GACCTTCGTCCTAGAAAAATCCATGCCTTCCGCAAAAACTATTGTCCCGT	Fes_sc0010036_1	○
FE3120132	4	71.21	61.54		CAACTATAGTTAACAATGCAAAGGAAACAAAGAATTTATGACGTACTTTGACTGTCTATATTTTAAGGTTCTTCC	Fes_sc0001405_1	○
FE3126808	4	71.21	63.6		ACTAAAATCCTCAAGGTTAGTTCTATGAAATCTAAAAATACCAAACATTACAAATTTTAGAGCAAAATCATAAAA	Fes_sc0012066_1	☓
FE3126814	4	71.21	63.6		ATTCAACGTACCAGACTCGGTTCCTACTTCCTAGAACGTGTTCTTCAACACACAATTCTTAAGAGGCTAAAACAt	Fes_sc0003405_1	○
FE3129875	4	71.21	63.6		CCATGCCTTCCGCAAGAAACTATTGTCCCGTGAATTAAAAAGGATGATATGTGC	Fes_sc0247993_1	☓
FE3137684	4	71.21	63.6		ATCTTTCTATGCAATTAGATGTTTAGAAACTATAGGTGAAGTGGAGGACTTGTTGCTCACATTTGTTGAAAGC	Fes_sc0010036_1	○
FE3137716	4	71.21	57.03		TGGATCATATAAAAAGAGATTTTACGGTCAAAAGTGAGAAAATCCAAACGTAATTATGTATAGCATATATACAGAA	Fes_sc0034225_1	☓
FE3138029	4	71.21	61.54		AACTTGAGGATTTTGCACCTGACATATCCACGTCTCCAAACAATATTGATCACGC	Fes_sc0001405_1	○
FE3112363	4	71.21	61.54		CAAATATGCCAAAATTGAAGGGATGGAAGAAGGAAGTCCACATGGAAGCAGATC	Fes_sc0001405_1	○
FE3114610	4	71.21	63.6		GCTTTTATTTCATTGAAGTCGGAACAGAAAATAGCCATGATATAAGATGCAACACCAGACAAATGAAAGTGAAAC	Fes_sc0010036_1	○
FE3114611	4	71.21	63.6		ATAGCCATGATATAAGATGCAACACCAGACAAATGAAAGTGAAACTACAGAGATAACTGTTTTTAACTCTTTTTT	Fes_sc0010036_1	○
FE3114612	4	71.21	63.6		TCACATCTTTTTTTAATGATGAATGTTTGGAGGGAAATAAGTGGAGGTAGTAAAGAGAATTGAAGATGATCATGA	Fes_sc0010036_1	○
FE3120133	4	71.21	61.54		AGAATTTCGAAACGTCGAAGAGATGGAAGTGCTTCATCCAAAGAACTCGCG	Fes_sc0001405_1	○
FE3120135	4	71.21	61.54		TTCTCTTCCTCGGAATCTGCTTCTATGTGGACTTCCTTCTTCCATCCCAT	Fes_sc0001405_1	○
FE3126800	4	71.21	63.6		CCTAGAAACGAGTTCTTCACTAAACATTTTTGAAGATGCCACAACAGGGCCAG	Fes_sc0003405_1	○
FE3126801	4	71.21	63.6		TTAGTTTCATCGAGAACTAGAACACCCTTATGCAAGTCTATGTTATAAACAGGTTGCAAGAATAAACTCTCATG	Fes_sc0003405_1	○
FE3126802	4	71.21	63.6		ACAAAGGCATAGACAGATATGAGAAGAATGGAATTTATAACTTAAAGAAGTAGGAAGCTTGTTAACCTTCAGAAA	Fes_sc0003405_1	○
FE3126803	4	71.21	63.6		GAATTTATAACTTAAAGAAGTAGGAAGCTTGTTAACCTTCAGAAATTTATAAATGAGACCATTTTCTTCATTTCA	Fes_sc0003405_1	○
FE3126804	4	71.21	63.6		GTTAACCTTCAGAAATTTATAAATGAGACCATTTTCTTCATTTCATAACAAGTCATAAGACATATTGCTTGCAGT	Fes_sc0003405_1	○
FE3126805	4	71.21	63.6		ATTTTCTTCATTTCATAACAAGTCATAAGACATATTGCTTGCAGTTCTTCAACATTTTTACTGACTGACTGAAAG	Fes_sc0003405_1	○
FE3126806	4	71.21	63.6		CATATTGCTTGCAGTTCTTCAACATTTTTACTGACTGACTGAAAGGAAATCTTAAATTGGTAAAAAAAAACAGTT	Fes_sc0003405_1	○
FE3126807	4	71.21	63.6		TTGTGAACTGATCTTTGCCCCAAAAATAAGCTAAGACCTTCCCTCGTGAAATACC	Fes_sc0003405_1	○
FE3126809	4	71.21	63.6		AGCAAAATCATAAAATTAGCAAGGAGTGGGAAAATACCTTGTCATTTGAAAACTGCACAATCCTTCTCG	Fes_sc0003405_1	○
FE3126810	4	71.21	63.6		CAGAAATGCTAGGAATTGGTTGACAGCAATCAAATTTACAAAGGAAGGCAAAACAGAGACAAGG	Fes_sc0003405_1	○
FE3126811	4	71.21	63.6		CAAATTTACAAAGGAAGGCAAAACAGAGACAAGGACAGGACAATCAACAAATATAATTTTTCACATTCATCGGC	Fes_sc0003405_1	○
FE3126812	4	71.21	63.6		TCACATTCATCGGCCGATGACCAAGTAACAGGTATATCAACAGCTATGTACAC	Fes_sc0003405_1	○
FE3126813	4	71.21	63.6		CATCAGCGGACTGCTACTATATTATACTAAATAAATTCAACGTACCAGACTCGGTTCCTAC	Fes_sc0003405_1	○
FE3114939	4	72.5167	69.5475		CCGTCTGGAAAAATGGGCGGTTTAAAATCTTACAACTTATGTTATAAGCACAACTTAGGGC	No hit
FE3120036	4	72.5167	69.5475		TCATTGTTCATTTACTTTTACCTCAAAGATTAGTTGTTGAGCTTTCAAGACATTTTTGGTTAGGGTAAGACTTCA	Fes_sc0383604_1	☓
FE3136014	4	72.5167	69.5475		GCTGTTAACTTGCTTTCTCTTTTGATTTTTTCGATAGATCTTAAGAGAAGCCC	Fes_sc0299128_1	☓
FE3140261	4	72.5167	69.5475		TTCTATTGTTTGTGATCTCTAAAATCACTCCTATATAAGTTAAAACTACAGATTACTTCAACTAGTTAACAGGCCA	No hit
FE3143102	4	72.5167	69.5475		CGGGCAGCCCGCCCAGTCCCGTCTGGAAAAATGGGCGGTTTAAAATCTTA	No hit
FE3114943	4	72.5167	69.5475		CAAGGAATAAAGAGTAAATGGATAATCATTGTTCATTTAATTTTACCTCAAAGATTAGTTGCTTGAGCTTTCAAG	Fes_sc0383604_1	☓
FE3114944	4	72.5167	69.5475		GTTCATTTAATTTTACCTCAAAGATTAGTTGCTTGAGCTTTCAAGACATTTTTGGTTAGGGTAAGACTTCACTAA	Fes_sc0383604_1	☓
FE3120035	4	72.5167	69.5475		GGCTTGACTCGTTCTCGTTCGGATAAAGCTGGCTCGGCTTGTCAAAAGTT	No hit
FE3102439	4	73.17	64.91		CATACCTGTCAGTTTCGCGACTTTGCCTCAGCTCGAAGTGTTTGATGTTT	Fes_sc0017662_1	○
FE3105623	4	73.17	64.91		ACATCAAACACTTCGAGCTGAGGCAAAGTCGCGAAACTGACAGGTATGCT	Fes_sc0017662_1	○
FE3133292	4	73.17	69.41		TTTCAACGCATTTTATAACACTAATGCAAAATTTCTTCAAAGCCGCGTACCTTTGATAGCAACCTCAC	Fes_sc0058356_1	☓
FE3134907	4	73.17	64.91		ATCAAGCTACTGAGGCTTCTAACTCTGGCAGCTCAGCATGTTCAGCGACT	Fes_sc0020482_1	○
FE3135188	4	73.17	69.41		AAGAAATTATTTATATTTCACAATAACCATTCTAATAAATCTGAAAAATTAGAGATCAAAACATATATGGTACCTT	No hit
FE3135324	4	73.17	69.41		TTGTGTAAAATTGTAGTTTAGGGGTAAGTTGTATAATAATGTAATTTAGGGGTGATTCAAAATGTCATCACCCTTT	Fes_sc0299128_1	☓
FE3136720	4	73.17	69.41		ACTATCCAAATTTTAAGAGTTTTTTTAGCACAAAACATTTAGGGTCTATTTACTTAGAGTTATTTGTGTTTCATTT	Fes_sc0000398_1	○
FE3137324	4	73.17	64.91		TCCTGACCTCACCCAAAGCAGATTATGAAACATTGAAGCCCATCACCACT	Fes_sc0020482_1	○
FE3138716	4	73.17	69.41		ATCTCAAAATCCTGAAGAAAAATTACAATAACATCAACCAACAAAGAATCAATCAACAAATATGAATGACTCCAGT	Fes_sc0058356_1	☓
FE3140186	4	73.17	69.41		ATTATTTATATTTCACAATAACCATTCTAATAAATCTGAAAAATTAGAGATCAAAACAT	No hit
FE3141455	4	73.17	67.72		TTAAAAAGTAAAGTTTGTACTCATCACATAAGTGCTACGTACTAAGCTTAACTTAACT	Fes_sc0070072_1	○
FE3141650	4	73.17	64.91		TCAAGGGTTCTAAATAGCTGAATGCGGTTGATAGACCAATATGGTGATTTTACACCAGATAG	Fes_sc0020482_1	○
FE3133291	4	73.17	69.41		CAAAGAATCAATCAACAAATATAAATAAGACTCCGGTTTTTCTGACAAGTTTCCTAAGATTTTCAACGCATTTTAT	Fes_sc0058356_1	☓
FE3134906	4	73.17	64.91		TGGACTATTCTATATGCAGATCTGCTGCTATTGTAATTGGTTACTTGATGAAAAGCAGACGG	Fes_sc0020482_1	○
FE3135189	4	73.17	69.41		TCTAATAAATCTGAAAAATTAGAGATCAAAACATATATGGTACCTTAAATAGTTGTTCATATGACTCTAATTTAAA	No hit
FE3135325	4	73.17	69.41		GTATAATAATGTAATTTAGGGGTGATTCAAAATGTCATCACCCTTTCTATTTGTCATCTGATTATTATTACTATTT	No hit
FE3136721	4	73.17	69.41		ATTTCTTTACGAGACCAAGGTTATTTTTTCTTGGATAGGTTTATTTTTATTTAAAACCCGATTTTGACTTT	Fes_sc0003702_1	○
FE3140185	4	73.17	69.41		TATATTTAAATTTTAAATTTGAAACAAAAAACATGTTTGCAAATATTGTGGCTTATTAACTAGTCAGAATAATTTC	No hit
FE3141651	4	73.17	64.91		ATAGACCAATATGGTGATTTTACACCAGATAGTTCCCTTTTGGATATCAGTTTCTCTGTAGGCTG	Fes_sc0020482_1	○
FE3107836	4	76.55	70.53		TTTAATGAAGAAAACGAGGATATTAATGTCAAGAAGTAACAATTATACAATTTATGTGGTTTGATCTATGATAAC	Fes_sc0033030_1	○
FE3120058	4	76.55	70.53		GTACAAGTTTAGTATTTATGGTATGGTAGTTTTCTATATACAATCTTCTGCACATTCGAGTAGCATTATATATAT	Fes_sc0060020_1	○
FE3120059	4	76.55	70.53		TAGCATTATATATATTATGAAAAATATTTAAAAAGCAGAAAATTTGAATGGGTTGACCCAGTGGAAAAGTCAACG	Fes_sc0060020_1	○
FE3102386	4	76.83	65.586		ATTCTGTTTAACAAATACATTATTCTAGGAATCGTCTTCGGAGCTTCTAATTCCGTCTGAACGATTCC	Fes_sc0000054_1	○
FE3103844	4	76.83	65.586		TGCTAGGATCGACAGTAGAGATCTACATGGGAATCGTTCAGACGGAATTAG	No hit
FE3105837	4	76.83	65.586		TTAACAAATACATTATTCTAGGAATCGTCTTCGGAGCTTCTAATTCCGTCTGAACGATTCCC	Fes_sc0000054_1	○
FE3108594	4	76.83	66.3167		CGGAATTATGGATAGAATACAAGATAGACGAACTACTACGACATCTCGAGATATAACCTCG	Fes_sc0006900_1	○
FE3110109	4	76.83	66.3167		GTTAGCAGATTGTTTTTTTATTTCAATAAGCTGCAACTCAAAGTGAAGTTAAATTTTAATTGCTATAAACTCTGA	Fes_sc0006900_1	○
FE3117728	4	76.83	69.69		CATTTGCTGAACTGTGTAAATTCGTGTAATCTCATTTTGTTGAATCTTTGCTGTTGTCTTTTGGGTTCC	Fes_sc0008625_1	○
FE3118122	4	76.83	65.586		GATGAGTTATAGGATAGATAGAGATATATTTGTAAACACTCGTAACTGTAATCTGTAACATGTTAAGAAACTGGT	Fes_sc0002895_1	○
FE3121738	4	76.83	66.3167		TTGCAGCTTATTGAAATAAAAAACAATCTGCTAACTATGAAAGCCAAAATCAAACTTACACTGTCATAATGACGG	Fes_sc0006900_1	○
FE3134869	4	76.83	66.3167		TGGGCCCTACCACAAAATCTATGTAGCTTAGATTTTAATATTTTTGTAACTTAAGCTTTTTTAAATGTTACTTACA	Fes_sc0006900_1	○
FE3139879	4	76.83	65.586		CGGAAATCCTCGTCACCCGATACAAGATCCCGCGACCACTCATAATGGCT	Fes_sc0000255_1	○
FE3141985	4	76.83	69.69		ACGGTTACTAAACCTAAAGCCCGAGGTTTAGGTTTAGGATCCACGTCTAAC	Fes_sc0075026_1	☓
FE3108593	4	76.83	66.3167		AAGAAGAGGACGATTATAACGGAAAGGTGACGGAATTATGGATAGAATACAAGATAGACGAACTAC	Fes_sc0006900_1	○
FE3110108	4	76.83	66.3167		GACAGTGTAAGTTTGATTTTGACTTTCATAGTTAGCAGATTGTTTTTTTATTTCAATAAGCTGCAACTCAAAGTG	Fes_sc0006900_1	○
FE3117729	4	76.83	69.69		CTCATTTTGTTGAATCTTTGCTGTTGTCTTTTGGGTTCCTGCATTTGCTGTTGCC	Fes_sc0008625_1	○
FE3141984	4	76.83	69.69		TTTTTTTTTAACAAACCGCCAAGCAAACCGACGGTTACTAAACCTAAAGCCCGAG	Fes_sc0075026_1	☓
FE3139108	4	79.92	71.09		CTAATAAAACCAAAAAGCAGTTGCTCAGCTTCATACTCATGCTCAATCAAACATTGTTGAAATCGATCC	Fes_sc0002471_1	○
FE3141905	4	79.92	71.09		GCTACCATTGTCAACATTTGAGACTTTCAAAATCCCATGGCTCACCTAACTGTG	Fes_sc0002471_1	○
FE3118260	4	80.2	70.1567		CAATATTGGCAATAGAGTGATACTAGATATCTGTCCAAGAATGAATTCATGTATCTACACCTGTTTGCTTAGG	Fes_sc0002471_1	○
FE3128197	4	80.2	70.1567		CAGACAATCTGGTCAATAGAATGATACTAGATATCTGTCCAAGAATGAATTCATGTATCTACACCTGTTTGC	No hit
FE3128196	4	80.2	70.1567		CTCTTTTGATTGCACAACTTTATTTATAAGCAGACAATCTGGTCAATAGAATGATACTAGATATCTGTCCAAGAA	No hit
Marker name	LG	Position (cM)			Probe sequence	Scaffold in BGDB	Polymorphism between KSC7 and KY29
		P1	P2
FE3123871	5	0.28	0.28		GAAAGCATTGGTTCCATTGAAGCAAGCTTTGATGAAACTGGATCCAGTGCAG	Fes_sc0000005_1	○
FE3136892	5	0.28	0.28		CAAAGAATCAGTGGAAGGAAAAGGACACGAAGAAGAGCTTTAAAGAGAAGCATAATGTCC	Fes_sc0000005_1	○
FE3144723	5	0.28	0.28		CAATTGGCATTAGGATCTGCATTAAACCCAAGCCCAACACATAAACCCGG	Fes_sc0006366_1	○
FE3114972	5	4.5	9.35		GTTTATTTTTATTTTTTTAAAACATGCCTAATCTGTGTCGCAACATAGTTTACTTCTTTGAAAACATGTCTAATC	Fes_sc0000003_1	○
FE3133437	5	4.5	9.35		ATATTTAGTAAATAAATTTTATATTTACTAGCGTATAATTTACCTGTTAGTATTTTCGTATAAGAATGAATTGTGT	Fes_sc0000003_1	○
FE3134391	5	4.5	9.35		AGCTCATATGAATGGATTGTTACCAAAAAGGCCGGCAGAGCATCTGAACC	Fes_sc0000003_1	○
FE3135247	5	4.5	9.07		CCCATCTTAAAACATTCTTACGGATGAGAACACAGAGTTCAAGATTATGAGGAAAGTTGACG	Fes_sc0092343_1	☓
FE3137061	5	4.5	9.35		TTTTCACGGCAATATCCCATGCCTTGATCACACTGCCCTTGCCAACCTCA	Fes_sc0180547_1	☓
FE3138176	5	4.5	9.07		AGCCACCTTTCAACTTGGCTTCTCTCTTCAACTGGATCAACTCCTTTTCC	Fes_sc0000003_1	○
FE3143097	5	4.5	9.35		AAACCCATATCATCTGTGTTTACCCATCCTAAAGCATCCTCACGGATGAGAAC	Fes_sc0000003_1	○
FE3136564	5	8.44	13.12		TCTGTTCTTTTACTTACTCTGAAGGAAATGATTAGAAAGATAGAAACTATTAGATACTGATAAAAAATAATCCCAA	Fes_sc0112043_1	☓
FE3139349	5	8.44	13.12		CGGTTTCGTTCTTACCGGGTCCAATAAGATGGTGGTTGCTTGACATTATG	Fes_sc0042377_1	○
FE3139961	5	8.44	13.12		TCGCCAAACGGGAGTTACTGGATGCTGCATTGAGCCACGATACTGGAGTT	Fes_sc0034752_1	☓
FE3142188	5	8.44	13.12		GAACAAAGATTTACATGGAAATAAGAACACCTACCTGCCATCTTTGAGTTGTGTAGGGAG	Fes_sc0042377_1	○
FE3136565	5	8.44	13.12		ATTAGAAAGATAGAAACTATTAGATACTGATAAAAAATAATCCCAACTTCAAACTTTTCCACCATATACAAAATAA	Fes_sc0112043_1	☓
FE3139348	5	8.44	13.12		CATATGCGGATGAACTACTACTATGCTTCTCGGTTTCGTTCTTACCGGGT	Fes_sc0042377_1	○
FE3139962	5	8.44	13.12		TGAGCCACGATACTGGAGTTGCTGATGTTGAGGCCTTTGTTCGTGATAGT	Fes_sc0112043_1	☓
FE3104212	5	27.07	28.78		CTCCTGCTGTTAGAGGCAAGGTCATAACTCAAGCAATTACAAAGAGTTTTATCCAG	Fes_sc0000022_1	○
FE3124025	5	27.07	29.7133		GCCAAGCTCGATCATCGCAGATTCTCAGCTCGATTTTCGACTTTGCACCA	Fes_sc0107173_1	☓
FE3124024	5	27.07	29.7133		CCGAAGTAGTCAAATCAAAGATTAGAAGATTGAAACGAGATTCGCCTTTATATTTGAAAACTAAGAAAAAACCGC	Fes_sc0000265_1	○
FE3138907	5	32.14	35.5725		CCCAAAATGATCTGATAAGGTCATTACAGGAGCAGCTAGCACTTTCCCATAAAAAATTAGAG	Fes_sc0000087_1	○
FE3143110	5	32.14	35.5725		CTCTCATTTTTCAGACTAGGTGCATATCCCAAAATGATCTGATAAGGTCATTACAGGAGCA	Fes_sc0000087_1	○
FE3138906	5	32.14	35.5725		TATCTCTCATTTTTCAGACTAGGTGCATATCCCAAAATGATCTGATAAGGTCATTACAGGAGCAG	Fes_sc0000087_1	○
FE3135311	5	34.39	37.8717		GCTATCGATTCTGCACCAGCTCCTACATCTACTGATGTCGAAGAACGAAA	Fes_sc0000344_1	○
FE3134832	5	38.33	42.7013		TCGATTTCTGGCATGAGTGTAGAGAAGCCTACTTCTGTGCTGATCAATAGAG	Fes_sc0001461_1	○
FE3135833	5	38.33	40.31		TGAGAGATTCATGCCTGTGGCCGATTGGAGGATGTCGGCTATCAATGTTT	Fes_sc0000405_1	○
FE3139592	5	38.33	42.7013		TCGTGGATGGTGTTGGGAGCAGGCGGCTTCTCAATCTCCATTACCCCTTC	Fes_sc0001461_1	○
FE3140040	5	38.33	42.7013		GAAACATCCAGAAGCTTCTTATCAACAATACCATTAATGTTACCCTTCTCCAACTCCTCATATGC	Fes_sc0001461_1	○
FE3142356	5	38.33	42.7013		CTGATTTCGACTCTCTATTGATCAGCACAGAAGTAGGCTTCTCTACACTCATG	Fes_sc0001461_1	○
FE3144391	5	38.33	42.7013		CTAACAAGGTTTAAGTGGTGGGTGCTGCTTATTGTTGCAACCTCCATCCTAA	Fes_sc0001461_1	○
FE3144545	5	38.33	42.7013		AACAGTTGAACTGGGAGCAACGTTTCAACATTGGTGTAGGAACAGCAAGAG	Fes_sc0001461_1	○
FE3140041	5	38.33	42.7013		CCATTAATGTTACCCTTCTCCAACTCCTCATATGCCCACAGAGAGAATTTCTTG	Fes_sc0001461_1	○
FE3133426	5	46.205	66.345		AAATGTGTAGTTTACCATCAAACACAAGGGTAAAAGTGACAAAAATATGAAAATAAGGGCAAAATAGGAAATACCC	Fes_sc0027557_1	☓
FE3140089	5	46.205	66.345		AAAACCGTAGAGCACTGTAACCGTGTGTCCTCTTTTGAATCTCCTGAATCAAG	Fes_sc0064865_1	○
FE3101060	5	54.93	76.52		ATTCGGTGGAGAAGTTGGCGGTGGTGGGGGCACGGGATCCCTTGGATGAG	Fes_sc0017584_1	○
FE3101559	5	54.93	76.52		TGGAGAAGTTGGCGGTGGTGGGGGCACGGGATCCCTTGGATGAGTAGATA	Fes_sc0017584_1	○
FE3138886	5	54.93	76.52		TAGCATGAAGCCTTCTTAACTTTCTGTTCAGTGATCAGCTTATGCTCCTGCTC	Fes_sc0005088_1	○
FE3134530	5	57.5714	75.49		GCTTTTCCCTGAACCACTAGGACCGACAACTGCAAATGTCGAACCAGCAT	Fes_sc0005090_1	☓
FE3118522	5	57.95	76.1925		AAGTTGTGTTAAAATGTAAACGCTATTGGGTTTGGGTCTGATTTGTGAAAAGACAAAATGGCAATGATGTATAAA	Fes_sc0000513_1	○
FE3128113	5	57.95	76.1925		TGAGACGTGTCCCACATAGATAATATGAACCTAAGTCCTATTACCAATTGGTTTTAGGATGG	Fes_sc0296477_1	☓
FE3128227	5	57.95	76.1925		AATAACGTTTACATTTTAACACAACTTGCCTCATCATGCAAACTGCCACTCTGCGACC	Fes_sc0000513_1	○
FE3139394	5	57.95	76.1925		ATGTGGGACACGTCTCAACATATTTTGTTTGTTTTGGTGCTAATAAACAATACATAATGCTCATAAGATTTGCTAC	Fes_sc0008083_1	○
FE3118523	5	57.95	76.1925		TTTGGGTCTGATTTGTGAAAAGACAAAATGGCAATGATGTATAAAATGGAGACAAAATGTAAAGTGGGATACATG	Fes_sc0003031_1	○
FE3118524	5	57.95	76.1925		AAAGTGGGATACATGGAAAATGATTATGCTTAGTTGATCTCCAACATTATCGGCATTTAATTATTCCTAATCTGA	Fes_sc0000513_1	○
FE3128223	5	57.95	76.1925		ATTAGGAATAATTAAATGCCGATAATGTTGGAGATCAACTAAGCATAATCATTTTCCATGTTTGTCTCCATTTTA	Fes_sc0000513_1	○
FE3128224	5	57.95	76.1925		GAGATCAACTAAGCATAATCATTTTCCATGTTTGTCTCCATTTTATGCATCATTGCCATTTTGTCTTTCCACAAA	Fes_sc0000513_1	○
FE3128225	5	57.95	76.1925		TTTGTCTCCATTTTATGCATCATTGCCATTTTGTCTTTCCACAAATCAGACCCAAACCCAAATAACG	Fes_sc0000513_1	○
FE3128226	5	57.95	76.1925		TTGTCTTTCCACAAATCAGACCCAAACCCAAATAACGTTTACATTTTAACACAACTTGCCTCATCATG	Fes_sc0000513_1	○
FE3133792	5	63.79	81.96		ATTACTTCCTATCGCCATTCTTCCTAGCTCGCCACCTACGTTATCCGCCA	Fes_sc0171273_1	☓
FE3135132	5	63.79	81.96		ACCTAACCGCTTATCTTATGTACAAGCAGTTCTTCATTCTCAATTTTAAATCGGATATGTAGTGGTACTAGAAATC	Fes_sc0006731_1	○
FE3135512	5	63.79	81.96		GGACAAAGGGAGACAAGGAGTGATCAAAGGTGGCATCATTGTCTCCTCCT	Fes_sc0006731_1	○
FE3136264	5	63.79	81.96		CACATGCTTGTCTATCAAACAAATTCAAATATGGTTTAAAAAAATTACCTAGACTATGAAATAACAAGTTTGAATA	Fes_sc0006731_1	○
FE3135511	5	63.79	81.96		ACGCATGGAAGTTATGAAGAGAGGTTGAGGGGACAAAGGGAGACAAGGAG	Fes_sc0029530_1	☓
FE3136000	5	65.23	81.96		TTTTTGGGTGCAGAGATTTCTTCTCTCCCCGCTGGCCCACCTGCATCTAC	Fes_sc0017808_1	☓
FE3141674	5	65.23	81.96		TGCCGCATCATCCTCATCGATGATAGGATCACGTGCCTCAACGAGTGCGT	Fes_sc0017808_1	☓
FE3143469	5	65.23	81.96		CGCCATCAAGGAAGAATTTGGAGTTCAATTGCGATGAATCGTGATCGAATCTTGTATCTT	Fes_sc0017808_1	☓
FE3143829	5	65.23	81.96		GTAAGGTGAAGATTGTAGATGCAGGTGGGCCAGCGGGGAGAGAAGAAATC	Fes_sc0017808_1	☓
FE3103577	5	70.7	86.75		GCTGAATCTGCTATTGCTGCTCTCAACTGTAGTGGTGTCGTGTTGGGTTC	Fes_sc0177262_1	☓
FE3104006	5	70.7	87.595		TCACTAGTTACAACTCACAATGACCAAAACAGGGTTCGATGTGACAAATCTAGTAATGAAGAGAAC	Fes_sc0007916_1	○
FE3108724	5	70.7	86.75		AAATCCTTTGTACAGCCTGACTGAGCGGGAGCATATGGCCTTGTGTATCA	Fes_sc0020589_1	○
FE3112028	5	70.7	81.96		CAGAAAAAAGAATTTCTTGAGATATGAAAATAACTATTTGGAGTAGAATTTCTTATTGGGGATCAAAGCTTCAGC	Fes_sc0052967_1	○
FE3121137	5	70.7	81.96		AGATTGGGTGGTAAAAATATATATCAGAAAAAAAGAATTTCTTGAGATATGAAAATAACTATTTGGAGTAGAATT	Fes_sc0052967_1	○
FE3139855	5	70.7	81.96		TGTCAGCAGATCCCAAATCTCGGACAAATAAACAGACAACAGAAGGAATCCTAC	Fes_sc0001068_1	○
FE3108701	5	70.7	86.75		CACCCAAATTTTGACAACACGGATTTACAAACACCCATGAAATCCTTTGTACAGCC	Fes_sc0196887_1	☓
FE3108702	5	70.7	86.75		GCCAACATAGTTGTCATTCATTTTATCGTATTTATCACATGAAGCATTAAAAACTGTTTCTGATAATTTGTCCAT	Fes_sc0020589_1	○
FE3108704	5	70.7	86.75		TGATAATTTGTCCATCGATGGAAATCAACTATGGAATAGAGAATTCGTCTCACAGAACTACCTAGAC	Fes_sc0020589_1	○
FE3108722	5	70.7	86.75		CCCAACACGACACCACTACAGTTGAGAGCAGCAATAGCAGATTCAGCCTG	Fes_sc0177262_1	☓
FE3112026	5	70.7	81.96		GCGTAGTCGCATGTTTGATTTATAATGTCAGCTTTGAGATTGGATGGTAAAAATATATATCAGAAAAAAGAATTT	Fes_sc0052967_1	○
FE3112027	5	70.7	81.96		GCTTTGAGATTGGATGGTAAAAATATATATCAGAAAAAAGAATTTCTTGAGATATGAAAATAACTATTTGGAGTA	Fes_sc0052967_1	○
FE3121136	5	70.7	81.96		TCGCATGCTTGATTTATATTGTCAGCTTTGAGATTGGGTGGTAAAAATATATATCAGAAAAAAAGAATTTCTTGA	Fes_sc0052967_1	○
FE3133393	5	82.3767	93.215		ACTATATAAGTAATAAGCATTTGGGTTTTGCCAATTTGGGTTCAAAGATCTGGGTTTTCTTCTTCTCCATGTG	Fes_sc0010573_1	○
FE3136541	5	82.3767	93.215		GTTTGGCACTCTTGTGCCTTACTAAGTTGAAGAGGGCTAGCAAAACTAGG	Fes_sc0010573_1	○
FE3137102	5	82.3767	93.215		GTTACTATAAACAAACATTAAAGATCACAAAGAAGATTAAGAGCTGGAAGATAGAATTGCAGATGAAATCCTTAAG	Fes_sc0010573_1	○
FE3142643	5	82.3767	93.215		CTAGCTCTCTTCAATTTGGTAAGGCACAGGAGTGCTAAACCAAAACAGAGAAC	Fes_sc0046163_1	☓
FE3101736	5	82.845	92.65		TATCCTCCTCATGCTTGGCCTCCTACTCGGGTCACTACTAACTGTGCATG	Fes_sc0030949_1	○
FE3138917	5	83.126	88.27		GAGCCTTGAAATGCATTCAGATTTTGTCTTGGATTGAACACTCTGAGCAACAAGATCC	Fes_sc0268992_1	☓
FE3138916	5	83.126	88.27		AGTTTCAGGCTCATCTTTGGTAGGTCTCACTTCTTCAGCAGTACTTGTTACATTAG	Fes_sc0268992_1	☓
FE3134336	5	83.3133	92.2325		AATAGACTCTTTCGGTAGTTTGGTTGTAATAAGGGTCATGCATCCGCAAGGGGAAAAACTC	Fes_sc0002220_1	○
FE3135583	5	83.3133	92.2325		ATGACCATCTCCGGAGCTCAGGAAGGGGGATAACAAGCTGAACATCTTCA	Fes_sc0002220_1	○
FE3136370	5	83.3133	92.2325		TGCAGCTGACTTCTTATTTGCAGATCATGGATCCGATTGTTAGTGTGCGTC	Fes_sc0002220_1	○
FE3138682	5	83.3133	92.2325		GTCAAGAAGTCAAATCTTCGTGGTAGGGGATTATTGTAGAAATGGACCCATGAG	Fes_sc0002220_1	○
FE3135799	5	84.53	98.28		CGGAGCCTATGAACATTGGGAAAGGCTTCGAAGAAACAACCAAACAATGG	Fes_sc0196811_1	☓
FE3142433	5	84.53	98.28		CTTTGTGTACGTAATTTTACGTTACCAAACATGCCCATAATCATATTACAGGATAAGATCCATTCAGGAAAGAAAA	Fes_sc0019171_1	☓
FE3128355	5	85.66	102.22		CTTGATTCTGAACGAGTTAAACATGAGCATATGACAATTCGGTTGGTACGACTCG	Fes_sc0122473_1	☓
FE3140315	5	85.66	102.22		TAAGCCAAAAATCAAATTACAAGAATGAAGTTTTCATAGTAAGTATACTTACATGGTAAGATAAGACAGCCTCGA	Fes_sc0019862_1	○
FE3140551	5	85.66	102.22		ATGATACCCATACGAGTCGACTGAATTGAGATTTAGTATACTCATGTTCAGCTTATTTAGAGCTGAG	Fes_sc0122473_1	☓
FE3128352	5	85.66	102.22		ACTTAATACTGCCATCTGATTCCGTAATAAATTCATTTTAGTAATCAATTTGTGGTATATATGTTCTTAAGGATC	Fes_sc0019862_1	○
FE3128353	5	85.66	102.22		TTCAAGCTCGTTCCTTGACTAAACAAACCGAGTATGAACACATGTTTTAAGCTCAATCGAC	Fes_sc0019862_1	○
FE3128354	5	85.66	102.22		AGTATGAACACATGTTTTAAGCTCAATCGACTTGATTCTGAACGAGTTAAACATGAGCATATGACAATTCGG	Fes_sc0122473_1	☓
FE3128356	5	85.66	102.22		ATGACAATTCGGTTGGTACGACTCGAATAAGATCCCTAAAGATGACTAAATGAGTCAATCTTTAGTAG	Fes_sc0122473_1	☓
FE3128357	5	85.66	102.22		TATATGCTCCATATAAATTATGTATGTGAACACTCATTCAACACGATGAATACAGTTGTTCGTGACCAGTTTGC	Fes_sc0019862_1	○
FE3115648	5	87.63	104.19		CTTGATTGAACATATTAATAGTGTATATTGCTTGAGAATTTTAAGTGTTAtatat	Fes_sc0109186_1	☓
FE3124175	5	87.63	104.19		TAAATAATATGTCAGATTCAAGTGCAAAATAAATTAATGTTTCAGGGATATTTTGTTGCAATTTTAAACTACATA	Fes_sc0109186_1	☓
FE3125345	5	87.63	104.19		CACTTTCATTCTTTAGTTATGGCTCACCATCTTCTCATTTTCTTCTTTGGCATCCTAGGTATGTTC	Fes_sc0109186_1	☓
FE3134849	5	87.63	104.19		GAAGTGAAACCCTAGCTATGTAGTTTAAAATTTGCAACAAAATATCCCTGAAACATTAATTTATTTTGCACTTGAA	Fes_sc0109186_1	☓
FE3135975	5	87.63	104.19		GGTTTCGCAAGAAAGTTGCAGACGAAAACGATGGCTGAGAAGCCGACCAA	Fes_sc0002698_1	○
FE3137409	5	87.63	104.19		GAAACATTAATTTATTTTGCACTTGAATCTGACATATTATTTAATAAGAATTAAGTGAAAGCAATGTTTCTGAAGG	Fes_sc0109186_1	☓
FE3137651	5	87.63	104.19		TCTTCTTCCCAATCGACTTTCATAATCAAACGACGTCGTTTACCTCCATCTTCATC	Fes_sc0025520_1	○
FE3115644	5	87.63	104.19		GACGTCGTTTACCTCCATCTTCATCACTTTCATTCCTTAGTTATGGCTCACC	Fes_sc0025520_1	○
FE3115645	5	87.63	104.19		CATTCCTTAGTTATGGCTCACCATCTTCTCATTTTCTTCTTTGGCATTCTAGGTAAGTTCG	Fes_sc0025520_1	○
FE3115646	5	87.63	104.19		ATTTTCTTCTTTGGCATTCTAGGTAAGTTCGTTCGTCTTCATCTCGATCTTCATCTATGTTATACAACG	Fes_sc0109186_1	☓
FE3115647	5	87.63	104.19		TTTTTAGCTCGAATATAACACGAACATATACTTGATTGAACATATTAATAGTGTATATTGCTTGAGAATTTTAAG	Fes_sc0109186_1	☓
FE3125344	5	87.63	104.19		TCATACGACGTCGTTTCGCTTCATCTTCATCACTTTCATTCTTTAGTTATGGCTCACC	Fes_sc0109186_1	☓
FE3134848	5	87.63	104.19		TAGAAACTAATATTTTATATTTTATAAACGTCTGTAAATCTTTACCGTAGGTTATTTTTGGAAGTGAAACCCTAGC	Fes_sc0109186_1	☓
FE3113926	5	90.45	104.19		CAACGTCAAGGACTGTCTTCCCCATCAGTTTATCCCATAGAAGTGCACTG	Fes_sc0003524_1	○
FE3113925	5	90.45	104.19		AAGAACGTAGTAGAGGCGAAGCATCAGTATCAACGTCAAGGACTGTCTTC	Fes_sc0003524_1	○
FE3138697	5	92.14	109.424		CCACTATGAAAGTTCTTTTGGCACTTGCTGCTGTTAAGTCATGGCCATTGC	Fes_sc0017074_1	○
FE3138699	5	92.14	109.424		TACACTAAAGCTTTGCCTGATCAAGTTTGTTGTCTGAAGCGGTCAATAGACAATGAAATGTAGAG	Fes_sc0017074_1	○
FE3139953	5	92.14	109.424		CTTTTGGCACTTGCTGCTGTTAAGTCATGGCCATTGCACCAACTTGACAT	Fes_sc0017074_1	○
FE3141793	5	92.14	109.424		GCAATGGCCATGACTTAACAGCAGCAAGTGCCAAAAGAACTTTCATAGTGG	Fes_sc0017074_1	○
FE3138698	5	92.14	109.424		GAAGAAGTATACATGACTCCTCCTCAGGGTTACACTAAAGCTTTGCCTGATC	Fes_sc0017074_1	○
FE3138700	5	92.14	109.424		TCTTTGTGAAACATGAATCTCTTGGCATTACAGTGGAACTAGTGTGCGTTGATG	Fes_sc0017074_1	○
FE3112780	5	94.4817	107.473		AAGCCAGATGTTTTAAGCTGTAGTATAGTGTAAAGGTATGCAACATCGTTCTTTGTGGACAAATCAAAC	Fes_sc0266909_1	☓
FE3125403	5	94.4817	107.473		TAAAGTTTGATTTGTCCAATAAAAACGATGTTGCATACCTTTACACTATACTACAGCTTAAAACATCTGGCTTAC	Fes_sc0266909_1	☓
FE3112781	5	94.4817	107.473		TAAAGGTATGCAACATCGTTCTTTGTGGACAAATCAAACTTTAACCAACAGGAATGTGATCATAATATCTACTTC	Fes_sc0266909_1	☓
FE3125402	5	94.4817	107.473		AGTAGATATTATGATCACATTCCTGTTGGTTAAAGTTTGATTTGTCCAATAAAAACGATGTTGCATACCTTTACA	Fes_sc0266909_1	☓
FE3133754	5	96.0125	108.41		CACGTAGTACCATGTTGTCGATGTACAGCTTCTTACTCTGAAATTGATCCCATTTC	Fes_sc0024318_1	○
FE3134105	5	96.0125	110.945		ATGGCATAACTAAAATCCCTCCATTAGAAATTTTTGTTAGGACGAAGTTCAGACAAGAACAAGTTAATTGACTCTT	Fes_sc0018422_1	○
FE3134687	5	96.0125	110.945		AGACGAAAGATAAGCATGAAAGGGTATTAACTTGAGTGATTGTATTATATGAATATGTAAATTATGTAATACATAT	Fes_sc0018422_1	○
FE3136141	5	96.0125	110.945		TATGATCAAAGGATATGAATCTACTTAGGAAGAAAAGAGAGTATCCAGAAAAGGGTAGAAGATGACAAATAAAATC	Fes_sc0018422_1	○
FE3138158	5	96.0125	110.945		CGCGGGCGAAGCCCAACAGATTTCAAGTCTGTCTCCTTAACCACTCGGAC	Fes_sc0020712_1	☓
FE3140318	5	96.0125	109.424		GGTCTTCCATTGAAATAGGCGTGTTCATATCCGGGTTTGAACAGGTCTAC	Fes_sc0135990_1	☓
FE3140930	5	96.0125	109.424		GCTTAAAAAAACAAATGAAGAAAGCATTTTACAACAACAGAAAAAGATTATACCTATAGAACAACAATTCACATAG	Fes_sc0113350_1	☓
FE3143992	5	96.0125	110.945		CAAAAAAATTAGAAAACGTCGACAGCAGGGTTCGAACCTGCGCGGGCGAA	Fes_sc0015906_1	○
FE3140695	5	98.196	110.945		CCCTCTGAGCTACTGCAAATGTCTCATTACTACCTTCAAAAGGGCCTTTTG	Fes_sc0004815_1	○
FE3140694	5	98.196	110.945		GAATGCTTCATCAAACCCAAAAATGTTGGTGAAGAATCAAAGAAGCCTTTCTACTTGGGG	Fes_sc0004815_1	○
FE3140007	5	98.246	110.1		GTGGCAATTAAGGTTCTCAAGCCTGAGCGTATTAACAATGATTTGCAGAAAGAGTTTGC	Fes_sc0028736_1	○
FE3143995	5	98.246	110.1		TGTATTTACAGATATACTGTACCAAAATATTATAGAAGATTGAGTTTACTACATTACATGCCTTTGTTCATAGTTT	Fes_sc0210774_1	☓
FE3128833	5	99.546	108.41		CAGTTGTGGGAAAGCGTTGAGTGTGGAAATGTCTACATGGTCAATATGATGATAC	Fes_sc0009721_1	○
FE3109522	5	112.57	115.162		CATAACCGTGACGGTTACGGGGAATATGCAGTATGTTTGTGAACTTTTTTTTGGAATAAAGC	Fes_sc0004827_1	○
FE3122836	5	112.57	115.162		ATGTATCGAAAGAGCAATAGAAGACAAGGGGGAAAAAAAAGAAGAAGAGTATATATGTACCTGTAAAGGCTG	Fes_sc0004827_1	○
Marker name	LG	Position (cM)			Probe sequence	Scaffold in BGDB	Polymorphism between KSC7 and KY29
		P1	P2
FE3128808	6	6.78	3.11		TTTTTAAATTAATTTAAATATTTTTACATGCATAATTTTTTTAAAGAATTTTTAAATTAGGTTTTCATGATAGAA	Fes_sc0009930_1	○
FE3133498	6	6.78	6.22		TAAATCTTTGATTGATATTACAGTTAAAGAAAAGACAATAACAACTGGCATTAGAAATGAGTATAAATTCAAGATT	Fes_sc0158151_1	☓
FE3140127	6	6.78	6.22		TAAGAGCTCTTGACAATGACCAAAACCATATACCTTTCCGAGGCAGTAAATTAACCGAAG	Fes_sc0158151_1	☓
FE3142341	6	6.78	6.22		GTGCATAGTACTAAAGAGTCTGCTTGTGACAAGTCCTGCCAACTAATTTGGAG	Fes_sc0058934_1	○
FE3143914	6	6.78	3.11		CTCCATGGTTCCCATCTTCACCTTCTCCTGTTAAAGAGAGGAGTTCACAA	Fes_sc0016589_1	☓
FE3133497	6	6.78	6.22		AGCTAAGTGGTTTTTTGTAGGATCCAACATAGTGATTCTAATCATGCATACACTGATTGAAGCCC	Fes_sc0158151_1	☓
FE3143915	6	6.78	3.11		GCTTCTACGAGTAATATACCTTCTTCTTCTTGCTACGGGTTGGGAGAGGAA	Fes_sc0229119_1	☓
FE3128278	6	8.75	6.22		TTATGGTCAGCTGCTGTCCACGTGCCAAAAAATTATTTAAAAAATATAAATAAATTTATAGGTTAAATTTTTTAT	Fes_sc0063319_1	☓
FE3128279	6	8.75	6.22		AATTATTTAAAAAATATAAATAAATTTATAGGTTAAATTTTTTATATTATTTGTCAAAATATTTATACGTGTTGA	No hit
FE3138960	6	10.72	9.59		CTTCATATGAGAATTAAGATAAGTTGATCCGATTTTTTCTTACCTATTCATCCTTTGTGTTGAGGTGTTT	Fes_sc0011299_1	○
FE3139376	6	10.72	9.59		CTCACTTGTTTTTTTGTGGATGAAACTTTGTTGTTCGCAAGGGCAAACCTTCAGG	Fes_sc0243452_1	☓
FE3144029	6	10.72	9.59		GTCCTTTAGCTTCATCTTGTTGTTCGCAAGGGCAAACCTTCAGGAGAGCT	Fes_sc0301792_1	☓
FE3137046	6	13.535	13.19		TTTTCTTTTTTTTATATATATGATATGAAGTTGAAAGTAGAACTAAGGGTTATATTGGGTCCACATGATAAAGATA	Fes_sc0045531_1	○
FE3137078	6	13.535	13.19		TCAGTTGGTTATGATTACTATCCACTAATCCTTATGCTAACACAAACTATTTTTCTGTAGAAAAGAGCAACCGATT	Fes_sc0045531_1	○
FE3137077	6	13.535	13.19		ACAAATCTAGTAATTAATAGGATCTCCATATCAGTTGGTTATGATTACTATCCACTAATCCTTATGCTAACACAAA	Fes_sc0045531_1	○
FE3101063	6	14.1	13.79		ATAGGTGCAATGTAGTTATCAGTTGCAGCTGTTGCCTTGTTGGTACAATTATTAGAAGCATAGAC	Fes_sc0016761_1	○
FE3103564	6	14.1	13.79		CTATGCTTCTAATAATTGTACCAACAAGGCAACAGCTGCAACTGATAACTACATTGCACC	Fes_sc0016761_1	○
FE3105857	6	14.1	13.79		TGTTCATGGTGATCGGAGAGTGACAGGTACTTTGGAATAGCACCATTTTTTAATCG	Fes_sc0005313_1	○
FE3120422	6	14.1	13.79		CAAAATCTTTATGCCTCACAGAGGTTCATCTTTCTACTGGTTTTCATTCTTAATCTTTCCTTGGGTTG	Fes_sc0207939_1	☓
FE3120423	6	14.1	13.79		TAACTTGACATAAGCATCCTTCTCCAACTATTATTCTTTTTTCTTAAATAAATTTGAGAAAAACAAAATTGAATT	Fes_sc0207939_1	☓
FE3142020	6	14.1	13.79		GAGACAAAAGGCACAACCATAGCCTCAAATATGGCTTATGTTCAAAGTTAATACTTTGGATA	Fes_sc0207939_1	☓
FE3120418	6	14.1	13.79		TTCACTCTTTGGATTGTTAGTGGAAGGATAACGGATTCTGTTGGTCAATGTGGTG	Fes_sc0219554_1	☓
FE3120420	6	14.1	13.79		TCTTAAGTGAGACAAAAGGCACAACCATAGCCTCAAATATGGCTTATGTTCAAAGTTAATACTTTGGATAAGTAA	Fes_sc0207939_1	☓
FE3120421	6	14.1	13.79		AAGCCACTAGGTTTCAACCAAATTTCCTCACATGGTTTACTCTTTCGGAAAAAGGTAAGTC	Fes_sc0207939_1	☓
FE3104185	6	19.74	19.135		CATCAACCGGTTAGTGATGATTTCTCGACGCTCTTCCGGTTTAGGATAGT	Fes_sc0028095_1	☓
FE3106320	6	19.74	20.54		CTTTCATTTACTATTTCTCGGTTTTTGAATAATTTAGATATTTGCGTTCTAACCATGCAAGCCATGCCAGTGC	No hit
FE3118598	6	19.74	19.135		TAACAAGTTTCGAAACTTCTTCACGGTCAAATTCGGGGCAAACTAGGGCTATC	Fes_sc0374611_1	☓
FE3128516	6	19.74	49.62		GAAGATTTAAGTACACCATTCTCCTCAATATTAATGAGTTTTCTCGTCTCTTATTTTTATCTGCACTGGATCCAt	Fes_sc0002657_1	○
FE3129254	6	19.74	20.54		CTTTTATTTACTGATTTCTCGGTTTTTGAATAATTTAGATATTTGCGTTCTAACCTTGCAAGCCATGCCAGTGC	No hit
FE3134493	6	19.74	20.54		GTGTTTGATACACGCCAAGGGAGAGTTGCCCTGTGACTAGTTTTGCTAGT	Fes_sc0009197_1	○
FE3142275	6	19.74	19.135		TTCAACCACTAATCGAAGCAGCAAAGCGGTATCTTTCTGCACATTTTAGGGAATTC	Fes_sc0019348_1	○
FE3106304	6	19.74	49.62		GAGAAAACTCATTCATATTGAGAATGGTACTTAAATCTTCAATAATTTGAATAAACAGCTAGATGATAAATGAAC	Fes_sc0002657_1	○
FE3106318	6	19.74	20.54		ATCTTTACTTTCTCATTCCATCTAAACCTAACTAACTTAGGAAAAACATGAACAAAAAAACTTTCATTTACTATT	Fes_sc0004839_1	○
FE3106319	6	19.74	20.54		ACTAACTTAGGAAAAACATGAACAAAAAAACTTTCATTTACTATTTCTCGGTTTTTGAATAATTTAGATATTTGC	Fes_sc0004839_1	○
FE3123924	6	19.74	49.62		TCACTAGAAAGCAAGTGCATAGCGGGGTTGCCTCCTAATGTGGCACAAAC	Fes_sc0002657_1	○
FE3123925	6	19.74	49.62		CATCTATATTTTATAATAGTTTCTTCCATTGAAGTTCAGAAAAAATTAAAAATTAATCAGGTATACTGGGCACAA	Fes_sc0002657_1	○
FE3128514	6	19.74	49.62		TAAAACCCTAATCATGTAAAGTAAGTCAATCTGAATAATTATAGTTGAACTATTTTGCTGTTCACTTGTAAATGA	Fes_sc0002657_1	○
FE3128515	6	19.74	49.62		TTATCAATCTAGCCGTTTATTCAAACTATTGAAGATTTAAGTACACCATTCTCCTCAATATTAATGAGTTTTCTC	Fes_sc0002657_1	○
FE3129252	6	19.74	20.54		ATCTTTACTTTCTCATTCCATCTAAACCTAACTAACTTAGGAAAAACATGAACAAAAAAACTTTTATTTACTGAT	Fes_sc0004839_1	○
FE3129253	6	19.74	20.54		ACTAACTTAGGAAAAACATGAACAAAAAAACTTTTATTTACTGATTTCTCGGTTTTTGAATAATTTAGATATTTG	Fes_sc0004839_1	○
FE3134492	6	19.74	20.54		TGTAGGGCATCTCTCCTTGGCATGATTTGAGTGTTTGATACACGCCAAGG	Fes_sc0009197_1	○
FE3101006	6	20.02	19.79		TCGTTTTCTCGCTACATTGAGGCCTTTGTCTAGGAACACTAAGAGATCTCATC	No hit
FE3101569	6	20.02	19.79		TTGCATTTTGCACACCCGAGAATAGTCCTCAATTCTACTCGGTTTCATCAAGG	No hit
FE3102424	6	20.02	19.79		TGAAGTCTGTTTCATGTGCTGATCTGTTACGTGGGATGAAGCTTATAAATCACCTTGAAAAG	Fes_sc0018400_1	○
FE3103753	6	20.02	19.79		CCATTATTCCTAACCGGCATTCCGAGCCTATCGAGCCCACCCGAACCTAC	Fes_sc0326433_1	☓
FE3103825	6	20.02	19.79		GTTATGTAGGTTCGGGTGGGCTCGATAGGCTCGGAATGCCGGTTAGGAAT	Fes_sc0326433_1	☓
FE3104035	6	20.02	19.79		CAGCAGCATTTGAAACCACAGTCTGCTGATGAACACTCCATCTCTTCGCC	No hit
FE3104928	6	20.02	19.79		ATTAGTTCAAACATCCGCTATAGTAACCCGTCCCATTATTCCTAACCGGCATTC	Fes_sc0326433_1	☓
FE3105170	6	20.02	19.79		AAATCATCCCATTAGTTCAAACATCCGCTATAGTAACCCGTCCCATTATTCCTAACCG	Fes_sc0326433_1	☓
FE3105727	6	20.02	19.79		GCTATAGTAACCCGTCCCATTATTCCTAACCGGCATTCCGAGCCTATCGA	Fes_sc0326433_1	☓
FE3120503	6	20.02	19.79		GAAGTCTGTTTCATGTGCTGATCTGTTACGTGGGATGAAGCTTATAAATCACCTTG	Fes_sc0018400_1	○
FE3133438	6	20.02	20.82		GAATAGCACAAGAGAGAGACCGTGAGATATAGCAGATGTAACTATATTCTGAATGCCTTAG	Fes_sc0020002_1	○
FE3135753	6	20.02	21.1		TGCATAAGTTCCATCAGTCTGTTCCAGAAACATTGTGCAGACATAGAGCATCG	Fes_sc0030503_1	○
FE3136393	6	20.02	19.79		GCTTTCCGGGATCTATCTCGAGGATCTTATCGGGTCTATAGTAGTATTCTTC	Fes_sc0030503_1	○
FE3139638	6	20.02	19.79		ACTTACAACAAACAAAATATAGAACCATGAAGTACAACAAAGTTAGCTTAGATCAAGAACACATAAAACCCCACAA	Fes_sc0326433_1	☓
FE3141778	6	20.02	21.1		CACTATCGTTAAAGTCGAACTAAGATTTGAGCTGAAGTTGGTTCATTTATGAT	No hit
FE3142822	6	28.77	55.4333		AAAAATATAGTGTTAGTCACAAAGACATCATGGTTAAACAAAAATTTGGATTTTATACGTCCCATCTAACTAACAT	Fes_sc0055857_1	☓
FE3107547	6	28.91	57.215		TCAATCATTACTAGTAAAGAGATTTATGCCTAATCTAAATCAACATTGCATACTCAAAATCTTAAATTATCAGTC	Fes_sc0000926_1	○
FE3133986	6	28.91	57.215		CTCTTTCCTTAAGCTCCAGTACCTTTAAGCCTGTTAAATGATTTTCACCT	Fes_sc0000790_1	○
FE3141914	6	29.52	57.215		GATGACCTTGGCCGACCTATGACCTATCATCCAAAATAATTCACCTATCGAC	Fes_sc0000095_1	○
FE3102627	6	38.9	66.59		ATTCCTGCATCCATTTGCAACCTCAGGTATGTCCATTATTTGAGCAGTAAACGAG	Fes_sc0286052_1	☓
FE3132994	6	38.9	64.54		TCATTTTTATTTTTTTTATCTTTGATATACCTTTGACATGTATGATAATGAGCTTCTGATGAAAAATTTCCC	Fes_sc0044760_1	○
FE3133506	6	38.9	66.59		ATTCTTATATATAAATTTCAAGTATACGAAATAATCAAATTATGTGTACAAAAAGAAAATCTAATATTATTTTGAA	Fes_sc0013680_1	○
FE3139877	6	38.9	64.54		CTGTAGCTCTGCTTGGCAGGCTTCCCACCGACTGTCGAACTACTTGGTCG	Fes_sc0044760_1	○
FE3132993	6	38.9	64.54		CCTTGGATTGGGAAACAATATGCAATTTTTTCATTTTTATTTTTTTTATCTTTGATATACCTTTGACATGTATGA	Fes_sc0044760_1	○
FE3133210	6	44.815	70.165		TTGAACTATTCGGGGCAAAGACCAACTTTAAGTATTCGGTTCCACTCTAACTTCC	Fes_sc0003310_1	○
FE3133205	6	44.815	70.165		ATGATCGATAGTAGGGTTCTCAGCAAGTAAATGGCTTGATTCGGAAAAAGTTCTTTCAGAC	Fes_sc0003310_1	○
FE3133206	6	44.815	70.165		CCCATTCATTCGACTATATAAGTCAAATAGTCGAAAAAACAGACGGGTATGGATAAACTTCCGG	Fes_sc0003310_1	○
FE3133207	6	44.815	70.165		AAAGAACCTCCTTTTGGGGCCCTTTTTGCAAGAATACCAGCCTCTTTGAC	Fes_sc0003310_1	○
FE3133208	6	44.815	70.165		CATGATCCATCTGATGATTTTAAAGCTCATTTGGGTCCCCTTGCATCACACAAATTTTGC	Fes_sc0003310_1	○
FE3133209	6	44.815	70.165		CTGCTCACATTCACCATCACCCTGAACCTCGCCTTCTCATACTTCTTTGT	Fes_sc0003310_1	○
FE3133211	6	44.815	70.165		TAAGTATTCGGTTCCACTCTAACTTCCACGCCACGGACCTCCATCGCCAC	Fes_sc0003310_1	○
FE3133637	6	47.35	72.41		GAAGATAAGTCAACTGTCATATTTGGCTCCTGCAATGTTTAAATAGATAAAAACATGACTACTTACCAAATAGAAA	Fes_sc0010050_1	○
FE3140624	6	49.1713	63.135		GCCGTGTACTGTCTGTTAGGATATAGGGAAAAGTATCCCAAAGATAATACACAATCAGGT	Fes_sc0005763_1	○
FE3104005	6	50.6386	65.7362		AAGATTACCAAACCTCCTTCACTTGTAAGTTGGTCACTGTTTTTCTTTCCACCTTTGTTTATATGCATG	Fes_sc0002948_1	○
FE3104423	6	50.6386	65.7362		CAGATTAAAATCATTTTTAGCACGGAAAGTGGCGCTGAACTCATGTATCATGCATATAAACAAAGGTG	Fes_sc0002948_1	○
FE3106014	6	50.6386	65.7362		GTGGAGCTGAACTGATGTATCATGCATATAAACAAAGGTGGAAAGACAGTGACAAACTTAC	Fes_sc0056154_1	☓
FE3116437	6	50.6386	65.7362		TATCTGAATTTTACAATTGTTATAGAATCAATAAACCTTAGATGATTAGCCTACGATCAATCGAAATTTTAAGCA	Fes_sc0002948_1	○
FE3134094	6	50.6386	65.7362		GGTTGTTAAAAGGGATTTTATGTGGAATGACATAGAAGGGAGTATACCGGAAGAGATCG	Fes_sc0261433_1	☓
FE3141642	6	50.6386	65.7362		AATCATGCATTTATATGGACAATACTAGATTGTAGACTAGCCGGTGGATATT	Fes_sc0261433_1	☓
FE3116438	6	50.6386	65.7362		ATAAACCTTAGATGATTAGCCTACGATCAATCGAAATTTTAAGCACAAGAAACTGCACCAGAATTAAGGAGAG	Fes_sc0002948_1	○
FE3116439	6	50.6386	65.7362		TCGAAATTTTAAGCACAAGAAACTGCACCAGAATTAAGGAGAGGAAACTTTACAATTCAAAATCAATCAATAAGC	Fes_sc0002948_1	○
FE3116440	6	50.6386	65.7362		ATATATATTCTCATGTTAATACCGTTGGTTTGAAGTTCTTTAAGTTGGATTTTTTTAATAGTTTTTTTATTAATA	Fes_sc0002948_1	○
FE3116441	6	50.6386	65.7362		TGAAGTTCTTTAAGTTGGATTTTTTTAATAGTTTTTTTATTAATAAAAGGTTTAGAGCTTGTTTCAGCACATAAA	Fes_sc0002948_1	○
FE3116442	6	50.6386	65.7362		CTATAATTGGATAAGAAAATTGAGGATCTGGGTCTGAGCTAAAAGCTTTCTTGGAGTTGGATGTATAG	Fes_sc0002948_1	○
FE3116443	6	50.6386	65.7362		ATGTATAGTTTTATGGAAGTATAATTTTGCTGCTGATCGACTTACTTGTAGTTGAGGCACTAGAGGC	Fes_sc0002948_1	○
FE3116446	6	50.6386	65.7362		GAGACCCGTGCAGTGCCAACTGGACTGGTGTTTTTTGTAGCGATCAGCCA	Fes_sc0002948_1	○
FE3116448	6	50.6386	65.7362		TTTGCAATAGCAGACACCAATCACCACTGCTTTTTGCTTAAAGTACTTTCTGAATCTTGTTAACTATAGCATTC	Fes_sc0002948_1	○
FE3116449	6	50.6386	65.7362		TTTTTGCTTAAAGTACTTTCTGAATCTTGTTAACTATAGCATTCATTTGCATCCATGTTTATTTCATGTCTTTGA	Fes_sc0002948_1	○
FE3116450	6	50.6386	65.7362		ATACTGTAAGCCTTCAGTTGATGTTTTTTTTCTCTTTCATAAGAATCATTCAGGTTTATTACACAATCATTTTGT	Fes_sc0002948_1	○
FE3116451	6	50.6386	65.7362		TCTCTTTCATAAGAATCATTCAGGTTTATTACACAATCATTTTGTGTCTGGTTTGCTGATTTATACTGTATATAG	Fes_sc0002948_1	○
FE3116452	6	50.6386	65.7362		CTTTTGTCTGGGTTGTTAAAAGGGATTTTATGTGGAATGACATAGAAGGGAGTATACCGG	Fes_sc0261433_1	☓
FE3116453	6	50.6386	65.7362		AAGAGATCGGCAACCTTACAAATCTTAATCTATTGTAAGTCTCTAATATCCACCGGCTAGTC	Fes_sc0261433_1	☓
FE3116454	6	50.6386	65.7362		TATTGTAAGTCTCTAATATCCACCGGCTAGTCTACAATCTAGTATTGTCCATATAAATGCATGATTTACTAAATT	Fes_sc0261433_1	☓
FE3116455	6	50.6386	65.7362		TCTACAATCTAGTATTGTCCATATAAATGCATGATTTACTAAATTTTAATGATAAGTTTTTCTACATTCTTCAGT	Fes_sc0261433_1	☓
FE3116456	6	50.6386	65.7362		ATGATTTACTAAATTTTAATGATAAGTTTTTCTACATTCTTCAGTAATTTCCTGATGTCGTCGTCTACTCGTCTT	Fes_sc0261433_1	☓
FE3116458	6	50.6386	65.7362		TTCTCTTCTTTTTTAGTCATCTGAACAACAATTCTATTAGCGGTGAAATTCCGAGTCAGCTGTCAAG	Fes_sc0056154_1	☓
FE3116459	6	50.6386	65.7362		TGTCAAGATTACCAAACCTCCTTCACTTGTAAGTTTGTCACTGTCTTTCCACCTTTGTTTATATGC	Fes_sc0056154_1	☓
FE3116460	6	50.6386	65.7362		AAGTTTGTCACTGTCTTTCCACCTTTGTTTATATGCATGATACATCAGTTCAGCTCCACTTTCC	Fes_sc0056154_1	☓
FE3116461	6	50.6386	65.7362		ATATGCATGATACATCAGTTCAGCTCCACTTTCCGTGCTAAAAATGATTTTATCTGCTGCAC	Fes_sc0056154_1	☓
FE3102621	6	55.655	72.13		AATTAATGCATGCTTACTTGGATAGGTTAACTGGAAAACAGCCGGGGCAGC	Fes_sc0010050_1	○
FE3133927	6	55.655	75.0975		CCTTCCATTCAAGGTATTTTCGGCCCGATAAGGCAAGAATGTCATACTCTC	Fes_sc0000085_1	○
FE3137987	6	55.655	73.4467		GGGGTTGCTTATGCTTTGTGATCTGTTTTCTCCTTCAGGTGCGCGGCAAT	Fes_sc0003697_1	○
FE3138606	6	55.655	71.57		GCGGCTATGGCTATCGAGATTAGCCCGATGACAACGATCACCGTCGACCG	Fes_sc0017776_1	○
FE3111093	6	58.4033	78.236		TTGCATTTTAAGTATGAAAAGAATGAAGGGAGATGATATTGAGATTGGCATGAAATTTGAGCATTCTATTCTACA	No hit
FE3134165	6	58.4033	78.236		TAAAAAAATAATACTCACAACAACAAGCTTGTATTTTCTCTCAAGAACTTGTAGACAACAACCATCAAAGTTGCGT	No hit
FE3111070	6	58.4033	78.236		AACTATTTTGTGAATCCTTTCCTTTGTTTACACCAATAGCTAGTTGAGAAGATAGTGGTTTATAAGCTGCATAAT	Fes_sc0004764_1	○
FE3111071	6	58.4033	78.236		CACCAATAGCTAGTTGAGAAGATAGTGGTTTATAAGCTGCATAATCATTTCCTTTGGTAAGGCTC	Fes_sc0004764_1	○
FE3111072	6	58.4033	78.236		TATAAGCTGCATAATCATTTCCTTTGGTAAGGCTCCGTGCTTTTATCAAGGATTCACCATC	Fes_sc0006537_1	○
FE3111073	6	58.4033	78.236		CTAAATTTATGGTAAATTTACACCAACAACAACTAGTTTAAAGGCTGTATGCATTTACTTATATGTAATGTCAAT	Fes_sc0003681_1	○
FE3111074	6	58.4033	78.236		AACTAGTTTAAAGGCTGTATGCATTTACTTATATGTAATGTCAATCCAGACTTTGCCAGATCAACTAGAATCAAC	Fes_sc0006537_1	○
FE3111075	6	58.4033	78.236		AGCCCGATTAACATAAGTGATGTAGTACAATCTTAGTTAAAATAAAAATCCAGCAAAAAGTATACAAAAAATCAC	No hit
FE3111076	6	58.4033	78.236		TCTTAGTTAAAATAAAAATCCAGCAAAAAGTATACAAAAAATCACTCTAACTAATAACTTTCAGTTAATACAAAC	Fes_sc0006537_1	○
FE3111077	6	58.4033	78.236		TATACAAAAAATCACTCTAACTAATAACTTTCAGTTAATACAAACTAATATCAGAAACACTGAATTGAAAGTGCA	Fes_sc0006537_1	○
FE3111078	6	58.4033	78.236		TGAATTGAAAGTGCAACAAAGGACTTTCAGGTGGCAATGCTAAAAAAATAATACTCACAACAACAAGCTTGTATT	No hit
FE3111079	6	58.4033	78.236		GTGGCAATGCTAAAAAAATAATACTCACAACAACAAGCTTGTATTTTCTCTCAAGAACTTGTAGACAACAACCAT	No hit
FE3111080	6	58.4033	78.236		ACTAACCTCTGGATCATTTACATTCTTGTCAAGGTGATATCTGGACAAGTGCAGC	Fes_sc0048859_1	☓
FE3111081	6	58.4033	78.236		AAGGTGATATCTGGACAAGTGCAGCAATCAACATGACAACATATTTGGTTAATTGACCATATTAGGATATTGATC	No hit
FE3111082	6	58.4033	78.236		ATACCACTAATAAAAAAAGGTAGATCTTATAGAATCCACATAACCACAAAGATACAACTCACAAGGATATGGTAA	No hit
FE3111083	6	58.4033	78.236		AGAATCCACATAACCACAAAGATACAACTCACAAGGATATGGTAAATACTATAGTGAAAAAAAGATTTCATAAGT	No hit
FE3111087	6	58.4033	78.236		CATATGACCAAAATTTTAATGTTAAGACAATCCATATGATTTAGTTAAACAACAACAAGCCTACATTTTCATGAT	No hit
FE3111088	6	58.4033	78.236		TCCATATGATTTAGTTAAACAACAACAAGCCTACATTTTCATGATCTAAGTCATAAATAACCTTTAACTTCTAGC	No hit
FE3111089	6	58.4033	78.236		CTACATTTTCATGATCTAAGTCATAAATAACCTTTAACTTCTAGCTTAATCAATAAATTGATCATTTGTGAAATC	No hit
FE3111090	6	58.4033	78.236		CCTTTAACTTCTAGCTTAATCAATAAATTGATCATTTGTGAAATCAGTTCTAAGAGACTTTTATTTATTAGGTAT	No hit
FE3111091	6	58.4033	78.236		ATCATTTGTGAAATCAGTTCTAAGAGACTTTTATTTATTAGGTATACAAGCACTTTGTAATTGCATTTTAAGTAT	Fes_sc0024474_1	○
FE3111092	6	58.4033	78.236		TTATTTATTAGGTATACAAGCACTTTGTAATTGCATTTTAAGTATGAAAAGAATGAAGGGAGATGATATTGAGAT	Fes_sc0024474_1	○
FE3114103	6	63.365	88.21		AAATTTTCAAAGTATGCCAAACCCTTAGAATTTGATCATTAATGTTCAAATTCATACAAACCATCAATACAAGTG	Fes_sc0000436_1	○
FE3124154	6	63.365	88.21		AATCACTTGTATTGATGGTTTGTGTGAATTTGAACATTAATGATCAAATTCTATTGGTTTGGCATACTTTGAAAA	Fes_sc0000436_1	○
FE3136722	6	63.365	88.21		TGCTCTACCATGAGATTTGATTTCTCTATTCCGCGTTCAAGTGATGATATATGTTCCATAGC	Fes_sc0000436_1	○
FE3138057	6	63.365	88.21		ACATGTCTCAGTAGCTTGCCTGTATTTAGAAACCTATTATAATCAGTATCACTTACATGAACAAAATTCTTTTCCC	Fes_sc0000436_1	○
FE3141994	6	63.365	88.21		CCTGATCAGCCAACAAGCCGCCAATCTCATACGAAGGAGCTGGTTTCAAC	Fes_sc0000436_1	○
FE3114104	6	63.365	88.21		TTTGATCATTAATGTTCAAATTCATACAAACCATCAATACAAGTGATTTTCGCCTGTCTGTGCAACTGAATGAGT	Fes_sc0000436_1	○
FE3114105	6	63.365	88.21		TGCAACTGAATGAGTTATGATGGTTAAATAAATGCATTTTGTTGCAGGGATATGATTGAGATCTTGTCGGAAAAG	Fes_sc0000436_1	○
FE3115738	6	74.65	86.576		GATTGGGAGCTAGACATTTGTGAAATAAGATTACATTAAGTTTTGTTAGTGATATCATTGGAAGAAACTCGAAGT	No hit
FE3124533	6	74.65	86.576		TTGGGAGCTAGACATTTGTAAAATAAGATTACATTAAATTTTCTTAGTGATATCATTGGAAGAAACTCGAAGTTC	No hit
FE3115739	6	74.65	86.576		TTACATTAAGTTTTGTTAGTGATATCATTGGAAGAAACTCGAAGTGCTTCTCTTTTAGGGCCCGTTTG	No hit
FE3115740	6	74.65	86.576		TTTTGAACTAGACGAAATTAGTTGCATTGTGCTCAAACTAATAGAAAATTATCCTACTTCCAGTGGGAAAATGTA	No hit
FE3115741	6	74.65	86.576		GCTCAAACTAATAGAAAATTATCCTACTTCCAGTGGGAAAATGTATGGATGAATAATCCTCTTCGGAC	No hit
FE3124534	6	74.65	86.576		ACATTAAATTTTCTTAGTGATATCATTGGAAGAAACTCGAAGTTCTTCTCTTTTAGCTTCTTAAACAACATGTAG	No hit
FE3124535	6	74.65	86.576		AGAAACTCGAAGTTCTTCTCTTTTAGCTTCTTAAACAACATGTAGAGTAAAGTGATGTTGAGTCTCTGAAAGTAC	No hit
FE3124536	6	74.65	86.576		ACTATAAGTAATTAAAATTAGTGCCAGCTAGTTGTATCCTTCAAATCTTACTCAATTAGTTATACATATCCATAT	No hit
FE3124537	6	74.65	86.576		TACTTAAAAATCTCATTAATTCACTTATACTAAATGTCCATCAACTTAAAAATATTTATTACATTTTTTTTTTAT	Fes_sc0349475_1	☓
FE3124538	6	74.65	86.576		TAAATGTCCATCAACTTAAAAATATTTATTACATTTTTTTTTTATCATTCCGGTTGATGTTAATGAGTATATATG	Fes_sc0349475_1	☓
FE3124539	6	74.65	86.576		GGTAATTTGGGAACTTATTTGTTCATTAGGGGGAAGGACACTCAAGATACTCATTTTAAGGTTCTG	Fes_sc0349475_1	☓
FE3139240	6	75.49	93.6575		AGAGGGCTGAAATGCATTTATCTGTCAGTCTCTTGCAGCCTCTAAGTGAC	Fes_sc0012087_1	☓
FE3142968	6	75.49	91.865		CTGGATCTGCCAGCTGGATGAATTTACGCCTGTCCTTGAAGATTGGGCGA	Fes_sc0075311_1	☓
FE3133960	6	76.33	89.24		AGCATATGATGACAATGAGTTTCAAAAGAAAGATTAAATGGGGAGCTTCAACATCTTCTCTGAGGG	Fes_sc0011088_1	○
FE3135049	6	76.33	89.24		GCCAGAGATCACACAGGTTTATGTTTTAGCTATGCCTTATACAGGTTCGGAC	Fes_sc0027902_1	☓
FE3140872	6	78.0167	109.02		GCCTTCTTCAGTATTGAGCTTTATTGATGAAATCACTGAACGGTGCCTGCC	Fes_sc0093512_1	☓
FE3143245	6	78.3933	94.34		GCAAATGGAAAATTTCTTCTCTCTGCTAAGCAAACTAGGAGAACTACTTCTATTGAGTACGC	Fes_sc0015004_1	☓
FE3103187	6	79.142	109.02		CCTTTGTAGATGAGAGGAAGAAAAATGAGCATACAAGAGGAGGGAATAAAAGTTTGAATATGATACTGC	Fes_sc0003940_1	○
FE3104144	6	79.142	109.02		TATCATATTCAAACTTTTATTCCCTCCTCTTGTATGCTCATTTTTCTTCCTCTCATCTACAAAGGGTTTTCATGC	Fes_sc0003940_1	○
FE3105634	6	79.142	109.02		TATCATATTCAAACCTTCATTCCCTCCTCTTATATGCTCATTTTTCTTCCTCTCATCTACAGAGGG	Fes_sc0368171_1	☓
FE3106064	6	79.142	109.02		GCTTCTCGCAACTGCTACACCCAATCAAAATCGACAATCTGAAAATTGAAGAGC	Fes_sc0003940_1	○
FE3124446	6	79.142	109.02		TCGCGCAGCTGCTACACCCAATCAAAATCGACAATCTGAAAATCGAAGAG	Fes_sc0003940_1	○
FE3137643	6	79.142	109.02		TTTGTCGAAAATATGATAGTAATATTTGTATGTAATTTTTAAATGTACTCAAATTTTAAGCTATTAAACAATCTGC	Fes_sc0003940_1	○
FE3106061	6	79.142	109.02		GTTTCCCTATCATTCAGTCAAGACAGCAGATTGTTTAATAGCTTAAAATTTGAGTACATTTAAAAATTACATACA	Fes_sc0003940_1	○
FE3106062	6	79.142	109.02		AATTCCTTCCATCACAAAATCAATCAATTCATGTCAATCACGTTATAACGAAACCTAAATAATAGACAACCAAAA	Fes_sc0003940_1	○
FE3106063	6	79.142	109.02		TTGGTTTCTATATGATCCAACAAAAAAGTCGCTTCTCGCAACTGCTACACCCAATC	Fes_sc0003940_1	○
FE3124444	6	79.142	109.02		CCCTATCATTCAGTCAAGCCAGCAGATTGTTTAATAGCTTAAGATTTGAGTACATTTAAAAATTTCATAAAAATA	Fes_sc0003940_1	○
FE3124447	6	79.142	109.02		AGAGGAAGAAAAATGAGCATATAAGAGGAGGGAATGAAGGTTTGAATATGATACTGCACTGG	Fes_sc0368171_1	☓
FE3134844	6	80.2667	104.38		GGTTTGTTCTTGATGAGTGCTTACAACGCTGAAGAGCAGTTTCCGTCAAG	Fes_sc0030275_1	○
FE3140609	6	80.2667	105.79		GAAATGCAAGCAGTGAGTACAGAGACACATTCACATTTCACAGTGACAATGGAAG	Fes_sc0022554_1	○
FE3140859	6	80.2667	104.38		GATTGATAGTCTCTTATGGAATCACAGAAGACTGGAGTCTCAGTATGCTTTGGC	Fes_sc0059872_1	○
FE3134845	6	80.2667	104.38		GTTTGTGATGGATGATTCGGACTGTGCTACAAGATATTTTTTATGTTCATGGCAAGCCG	Fes_sc0030275_1	○
FE3140610	6	80.2667	105.79		ACTAGGCTGCTTGAGGTTGATCTTTGGCGAAAATGCCTACGAGAACACTT	Fes_sc0022554_1	○
FE3141006	6	80.83	108.6		TTCAGTTGACTAACTCTCAAAGTTAAATTCTAATATATCAAACTTCTTATCATC	Fes_sc0005311_1	○
FE3143014	6	80.83	108.6		GGTGTCGGTCAACCTATTAAGTTGAACGATCCGGGTGGAGTTTACACAAT	Fes_sc0005311_1	○
FE3121228	6	86.18	110.845		CTTCACTATTCACTAATAAATAGGTATATGGTGTTGAACCTGTTGAAGGTGTAATTGTGAATGGAAAAGAAGGTG	Fes_sc0000276_1	○
FE3143654	6	86.18	110.845		GTATATGAAAGCGAAGAAACTAACCTCAATAGCAGAATTCTTTGCCTTAAGG	Fes_sc0000276_1	○
FE3121221	6	86.18	110.845		GACATTTTAGTATGTGGTATAGGAAGTGGGGGCACCATTAACGGGATAGG	Fes_sc0000276_1	○
FE3121222	6	86.18	110.845		AAGGCAAAGAATTCTGCTATTGAGGTTAGTTTCTTCGCTTTCATATACCAATTTTTTAAAGATAATATCGTGTCT	Fes_sc0000276_1	○
FE3121223	6	86.18	110.845		TTCTTCGCTTTCATATACCAATTTTTTAAAGATAATATCGTGTCTAATAGGCTTACAAAATGGAGTTTCCTGTTA	Fes_sc0000276_1	○
FE3121224	6	86.18	110.845		GATAATATCGTGTCTAATAGGCTTACAAAATGGAGTTTCCTGTTAATTAACATAATTCAATATGTTACACATATA	Fes_sc0000276_1	○
FE3121225	6	86.18	110.845		TATGTTACACATATATCTTTGCACAACCAAATATTTACTAGACTTTCTTAACTACAAAATACATTTTAACATACA	Fes_sc0000276_1	○
FE3121226	6	86.18	110.845		ACATTTTAACATACACTAATATTTACACGAATTATTTACATTAAAATACATTATCTACAGCTTGAAATTACCCAC	Fes_sc0000276_1	○
FE3121227	6	86.18	110.845		AAAAATATGGATTCAAAATGACAATGACCTCTTCACTATTCACTAATAAATAGGTATATGGTGTTGAACCTGTTG	Fes_sc0376919_1	☓
FE3129684	6	90.39	116.045		TTGTACCATGTTTCCCATCCTATGTAACCAAATTTAAGGTAATAAAAGATAAACAATTTACAATATATAATGATT	Fes_sc0011199_1	○
FE3129685	6	90.39	116.045		AATTTAAGGTAATAAAAGATAAACAATTTACAATATATAATGATTGAAAAATCATTTTTTGGTGGAATATATGAG	Fes_sc0000080_1	○
FE3111139	6	90.675	117.478		TCCAAGTGACTATGAAGAGGTAATTACATATGAACCTTTTTAGTTGTTTTTCTTTCTTTGTGCCTAATATTATGT	Fes_sc0000129_1	○
FE3116404	6	90.675	117.478		AAGACGCTGAAGTTTTAATATCAGTTTACTCCTTGAATGTATATTATGGAAAATGAATGTTGGAAATGTAAGATT	No hit
FE3120634	6	90.675	117.478		GGAGGAGGATCGATTAAGCAATGATCCTTAACAGAATCCCCCTCACTGTC	No hit
FE3125655	6	90.675	117.478		TGCTTAATCGATCCTCCTCCAAGTGACTATGAAGAGGTAATTACATGTGAACCTTTTTAGTTTTAGTAG	Fes_sc0000129_1	○
FE3132387	6	90.675	116.465		ATATAGCCATATCATTCCTAGAGACATTAGAATTGCAGCCTCATTTTGTTGCACAGGTGAATTATATACAAATGT	Fes_sc0003477_1	○
FE3136388	6	90.675	117.478		CTCTTAGGCATTGGTGGCATAAGCGGGAGCGTACTCTGCTTAGCTTGGGG	Fes_sc0000129_1	○
FE3138602	6	90.675	117.478		CTTCATCCATTTCTTCGATTTCATGGCTCATGTCTTCCTCTGGAACAAAAGAGC	Fes_sc0000129_1	○
FE3139365	6	90.675	117.478		GGCTCTTTTGTTCCAGAGGAAGACATGAGCCATGAAATCGAAGAAATGGATG	Fes_sc0000129_1	○
FE3143928	6	90.675	116.465		TGAAGACATATAGTCAGTTGGGTCACTGATCCTTGCTTCCGGAAGATTCC	Fes_sc0003477_1	○
FE3132388	6	90.675	116.465		AATTGCAGCCTCATTTTGTTGCACAGGTGAATTATATACAAATGTATCTTTTCATTTGTATACTTGCATGCATCT	Fes_sc0003477_1	○
FE3139364	6	90.675	117.478		ATTTACCGGCTCTTTTGTTCCAGAGGAAGACATGAGCCATGAAATCGAAGAAATG	Fes_sc0000129_1	○
FE3141436	6	104.49	126.91		CAAATCTTGGAGATAGCCAACAGAAGCATATACCAACAACAAAAGAAGAAATTTAAGAAGTGAAGATGAACTCATG	Fes_sc0000863_1	○
FE3115579	6	104.498	126.253		TCATCTTTTCCAGAAAACAAATTTTGTTGGTGTTCTCTATAAACTGAGATAATTTTTCGTTAGTTACTGCTTGCA	Fes_sc0000001_1	○
FE3128351	6	104.498	126.253		CTAAGCTATGGTGCAAGCAGTAACTAACTAAGAATTATCTCATTTTATAGAGAACACCAACAAAATTTGTTTTCT	Fes_sc0000001_1	○
FE3115580	6	104.498	126.253		TGTTCTCTATAAACTGAGATAATTTTTCGTTAGTTACTGCTTGCACCATAGCTTAGAAGGAAAAACAGAAAGTAT	Fes_sc0000001_1	○
FE3115581	6	104.498	126.253		AAAAACAGAAAGTATACTGTCTCCATGAATATTTGTTAGCTCAATCACGTCTCAGATGCAAAGTCTCTG	Fes_sc0000001_1	○
FE3115582	6	104.498	126.253		ATTTGTTAGCTCAATCACGTCTCAGATGCAAAGTCTCTGTGTTTTGTACTCTTATGCCTC	Fes_sc0000001_1	○
FE3115583	6	104.498	126.253		AAGTCTCTGTGTTTTGTACTCTTATGCCTCATAGCGTTACTATTCCAAGGTGA	Fes_sc0000001_1	○
FE3128347	6	104.498	126.253		TTATCGCCTTGGAATAGTAACGCTATGAGGCATAAGAATACAAAACACAGAGACTATGCATC	Fes_sc0000001_1	○
FE3128348	6	104.498	126.253		CATAAGAATACAAAACACAGAGACTATGCATCTGAGACGTGACTGAGCTAACAAATATTCATGGAG	Fes_sc0000001_1	○
FE3128349	6	104.498	126.253		TCTGAGACGTGACTGAGCTAACAAATATTCATGGAGACAGTACACTTTCTGTTTTTTCTTCTAAGC	Fes_sc0000001_1	○
FE3128350	6	104.498	126.253		ATGGAGACAGTACACTTTCTGTTTTTTCTTCTAAGCTATGGTGCAAGCAGTAACTAACTAAGAATTATCTCATTT	Fes_sc0000001_1	○
FE3100342	6	116.23	132.11		CAGGAAGTAGACCTAGTGGTTGGTGTTTAGCATCAGTTATACAAGTGCCAG	Fes_sc0000281_1	○
FE3126226	6	116.23	132.11		TGTAGCGGTTTTTGGCTTGAGATGAAAAGTACCGAAGCCATGGAAGGAGA	Fes_sc0000001_1	○
FE3137429	6	116.81	132.813		TGTGAGGCGTGAAGTCTAATGTCTATCTTAGAGGATAATGAGTTCTATTCATCCCG	Fes_sc0000178_1	○
FE3133801	6	117.19	132.11		GAAATGATAGAGCGAGTAAAAGAACCATTGACTGCTCCCTAGAATAAATGCAT	Fes_sc0000004_1	○
Marker name	LG	Position (cM)			Probe sequence	Scaffold in BGDB	Polymorphism between KSC7 and KY29
		P1	P2
FE3104110	7	6.21	0.56		AGGCGAGCCCGGGACCTGATGATACAAGATTGTATTATTTTGTGTTATTTTGTGATAGAATAGG	No hit
FE3104320	7	6.21	0.56		TGAAGGAGCGTTTGCAACTGTTTATAAGGGATTATTTGATTCGGAACAGGGTCAAG	No hit
FE3121827	7	6.21	0.56		ATTTATATATGTTATAAATTTATTAAATTTATTTGCTTACGATATATATATATATATGTATATTATTAAAGTAAA	Fes_sc0000694_1	○
FE3133575	7	6.21	0.56		GTAAAACGCCGTTAAAAACTTATCCCCTATAAATTATAGCATTTATAGTCTAAACGCTATTGTTTAATGCTATAAA	Fes_sc0000694_1	○
FE3134262	7	6.21	0.56		TTTCTTGAAAATACGCAGGAAGAGTGATGCCTGTGTAGGATTCTCCACCC	Fes_sc0000694_1	○
FE3136136	7	6.21	0.56		ATACAATCTCAAGTTATTTTTTAGTTCAAGTATGCTCTTATTTTACAATAAAATATTTAAATTTTTACAAATTTAT	Fes_sc0000694_1	○
FE3137670	7	6.21	0.56		TTGATGAAATTGTCATCTTTAAGTAGAACATAGGTTGTTACTACTAAGCCTACTATGATGAAATCTTTATATAATA	Fes_sc0000694_1	○
FE3142304	7	6.21	0.56		CATACTTGCCCCTGCAATATCTTTGTGTTCTTGTCTGTTTTGTTTTCTCTTACGCC	No hit
FE3136137	7	6.21	0.56		TATGCTCTTATTTTACAATAAAATATTTAAATTTTTACAAATTTATAAAAAAAA	Fes_sc0000694_1	○
FE3103569	7	7.3475	3.37		ATTCGACTTCGATCCACTCACAAAAGCCAAATTTAGATCTCAATTCGTATTGGAGAAGGTC	Fes_sc0000769_1	○
FE3137189	7	7.3475	3.37		CGGTATGGAGCAGCGTTGGTGGAAAAGGAGGGCCGAGAAACGAGCATCCA	Fes_sc0000769_1	○
FE3138455	7	7.3475	9.39333		CGTAGTCGGTAATCGGATGGAGCTTGTTAGAGAAGCCTAGAATGATCCAC	Fes_sc0007808_1	○
FE3137187	7	7.3475	3.37		CGACAGAAATCCGTTCTTCACTAGATTCGACTTCGATCCACTCACAAAAGC	Fes_sc0000769_1	○
FE3137188	7	7.3475	3.37		ATCTCAATTCGTATTGGAGAAGGTCGGGGTCGGTATGGAGCAGCGTTGGT	Fes_sc0000769_1	○
FE3138454	7	7.3475	9.39333		GGAAAAGCCACGCGGTAGCCGCCCATCGGCCGTAGTCGGTAATCGGATGG	Fes_sc0007808_1	○
FE3102391	7	20.54	15.215		TCGATTTCAGTTTCCAAATCTTGTCGGTGTGTACTTGTAGTCTAATTCTGGCTTACTGTTC	No hit
FE3108833	7	20.54	13.0312		TTGCAATGCCCAAGTTGTTACTTACCCTTCCTCAGTTTTAGAAGCCGTACATAAC	Fes_sc0036649_1	○
FE3120034	7	20.54	13.0312		GGTCTGCAAAAAAAACTACCCTTCCTCAGTTTTAGAAGCCGTACAACACTTCATAAATCTTC	Fes_sc0036649_1	○
FE3136196	7	20.54	15.215		TTTGAACCCGAGGTGCGCCTTGATCAATACTATCATGCAGCTGCAAGTTT	Fes_sc0056991_1	○
FE3139811	7	20.54	15.215		GGTCCGGTACCCTCCACGCTTCTAATTCGCATTAGTAACAATGCAAAAAG	Fes_sc0005273_1	○
FE3133452	7	21.1	13.8367		CAGTCTTGCCAAAGACAATTGCTTTGCAGACTCGCTGCAAAAGGGGTCCT	Fes_sc0001450_1	○
FE3138587	7	21.1	13.8367		TCGTATATTTAGCCGGATCTTATCTGCTAGATTATAATTAGATAATTGTTTATGGGAAGTAATGGAAGACTGTTGT	Fes_sc0001450_1	○
FE3138662	7	21.1	20.28		TACACAGCCCATGGCGCTTAATAGTGACAATCTTTCTTTAAGCATGAAATGCGC	Fes_sc0051297_1	☓
FE3144765	7	21.1	13.8367		AAAGGCTCTGCAACCTCTAGAAGAAAATAGATAGCAAGCAGACGACCCCC	Fes_sc0001450_1	○
FE3138660	7	21.1	20.28		ACTTGGAGAGTCTTCTTGAGGCGCATGAAGAACAATGACTACTGAGCCAA	No hit
FE3138661	7	21.1	20.28		AACAATGACTACTGAGCCAACAATGCAGCATACACAGCCCATGGCGCTTA	No hit
FE3137020	7	21.5225	20.28		CATTATATATAAGTGCTCAACTGCCCTTCTGTATATATTTTATCTGTCATTCCCATGTCCCTAAAAATTTAATACA	Fes_sc0039140_1	○
FE3140404	7	23.8329	29.06		AAAGTTTTAGATGTAATCACGTTGGACTCATGTGATGGGCTTGGGTCCAACATAC	Fes_sc0033238_1	○
FE3140604	7	27.29	28.495		GTTGATTCCTTAATTTTGATTTAAAGTATATTGAAACCAAAAACGTTTGGTTTGAACCGCAAACGGTTTTTTCGGT	Fes_sc0004075_1	○
FE3141614	7	27.29	29.788		ATCAAGTCCAAACTTGATTGAAAATATGTTTGTGAATTGACAATACGTCATTCTTGTGGTTGTGACTGATGTCATC	Fes_sc0152789_1	☓
FE3136544	7	33.2925	32.1475		CGATACCGATAACAATATCTCATATACTGATACCAGATGGGAAAAGAATGGGCCC	Fes_sc0021203_1	○
FE3115397	7	35.64	36.4586		ATTTGTAACTGATCGAGACTTGTGATATTATTGAAGACAAAGAAATTGAATGGACTAATGAATTTGTTTTCCACA	Fes_sc0091188_1	☓
FE3115396	7	35.64	36.4586		AAGTTAACCTATATATATATTCCCTCTTAAATTTGTAACTGATCGAGACTTGTGATATTATTGAAGACAAAGAAA	Fes_sc0091188_1	☓
FE3115398	7	35.64	36.4586		TTGAAGACAAAGAAATTGAATGGACTAATGAATTTGTTTTCCACAGAGAAAACAAGAAGGATAAAGTTGACGCAT	Fes_sc0091188_1	☓
FE3115399	7	35.64	36.4586		ATAAAGTTGACGCATAACAAGCGGTCGTAGAAGGAAGGTTAGTTGGAGGAG	Fes_sc0091188_1	☓
FE3101341	7	37.05	43.52		ATCATGCTTAGGTCCAACCATCTCTTTGGATCGACAAGTTTATGTGTAGATGGC	Fes_sc0011353_1	☓
FE3101812	7	37.05	43.52		GAAGATGATGATGCTATCCCATTATCCCTTGTGTTGAATGGGTCTTAGTGTGATTG	Fes_sc0007365_1	○
FE3133407	7	37.6743	32.99		GAGTCAAACAAGTGCACAGTGTGCGGTGATAACAAACTAGACACATAAAGAACTTG	Fes_sc0086457_1	☓
FE3140102	7	37.6743	32.99		TGGAGCATTATATGTTGGATATGCAGCATAGTTGATTAAGTGTGGATTTCTTGGATTAGCTGCAAATAC	Fes_sc0036190_1	○
FE3140101	7	37.6743	32.99		TAATTTTGACTTAGTACAATTACCTATCCTAAAACGTGACAGTCTAGCTTCTCCTACATGTGGAGC	Fes_sc0036190_1	○
FE3134889	7	38.8417	50.83		TGTATCTGTATCAATAAGAACACATTGAGGTTGATAGAAAGCGCCAATCAGATTTTTCCCAAGGG	Fes_sc0036563_1	○
FE3134892	7	38.8417	50.83		TTTGACAAGAGATAACCCAAAAGTATCTGTGGAAAGTGTGATTTTACCAGATGGCGAGC	Fes_sc0036563_1	○
FE3137108	7	38.8417	50.83		TTGTGGTCCTTTACCTCCTACTTGATCAGCTGTATTTTACATTGTAGAAAAATG	Fes_sc0036563_1	○
FE3137179	7	38.8417	46.895		GACAATCACAAGGACTTACTTGCCATCCCAATAGAGGTAACTTATGGACTAGG	Fes_sc0094386_1	○
FE3139660	7	38.8417	50.83		GCTTCTATTAGAGATAATCATAAATATTTTCTTAATACCTTGCCATAAGCAAATGCATGTTCTTCTCTTGCCATTC	Fes_sc0036563_1	○
FE3143911	7	38.8417	46.895		AGTTCACCAAATACGCCTTTTTTCACTTTCTTTCGTGCGCGTGTGTGGAAATTG	Fes_sc0005984_1	○
FE3143929	7	38.8417	46.895		ATGGACCAATCAATTTCCACACACGCGCACGAAAGAAAGTGAAAAAAGGCG	Fes_sc0005984_1	○
FE3144490	7	38.8417	46.895		CGCCTTTTTTCACTTTCTTTCGTGCGCGTGTGTGGAAATTGATTGGTCCAT	Fes_sc0005984_1	○
FE3144687	7	38.8417	49.7033		CATATGGTGCGCCCCTTTCCCCCTGTTAACTATTGATGAGTTTTGATTTCGT	Fes_sc0365053_1	☓
FE3144734	7	38.8417	49.7033		GCTACAACGAAATCAAAACTCATCAATAGTTAACAGGGGGAAAGGGGCGC	Fes_sc0384860_1	☓
FE3134890	7	38.8417	50.83		AAGGGGATGGTTTATGCCTGTCTTGCCCCCCACAGACGAATCAACCTGAA	Fes_sc0036563_1	○
FE3134891	7	38.8417	50.83		GCCCCTGTATCTGGATAAAGTTGTTGACTCTTTGACAAGAGATAACCCAAAAGTATCTG	Fes_sc0036563_1	○
FE3143912	7	38.8417	46.895		ACTGTTTAATGCCAGTTGTGGCTCTCATGGAACTTGAAGAACGGGTCGTG	Fes_sc0005984_1	○
FE3119466	7	41.4525	52.71		CCCTGATTTCAAATGCTTATGTAGATGATTGGTTTATCATGAGCATTTCTCTATATGATTTGGTCTCAACTACTG	Fes_sc0331077_1	☓
FE3104926	7	45.73	57.04		ATGATCAATCAAGTTCCTGAAAGGAAATCTGTTAACTGTCAAGAAGCTGATGACCAATTCGAAGG	Fes_sc0241810_1	☓
FE3105928	7	45.73	57.04		AAAGGAAATCTGTTAACTGTCAAGAAGCTGATGACCAATTCGAAGGAAAAACTCATGTCCATAAAGG	Fes_sc0241810_1	☓
FE3113471	7	50.47	57.04		CTATATTTTTAATTTTTAATTTCAAATGATGTGCCAATAGCTAAAACACACTTACATGTGATCGGAGAGTATAAT	Fes_sc0015904_1	○
FE3139089	7	50.47	57.04		AGAATGTGTAATATTTAGTAATACACTCTAAATTTAAAACTTTGGTAAAAATA	Fes_sc0026090_1	○
FE3142025	7	50.47	57.04		ACCTTTCAATCCACTAATTGATCTTTTTTTTCCTTAGTCGTGCCGATAACTAAAACACACTTACATGTGATCG	No hit
FE3134861	7	59.865	66.9		TCCGATCAACCTTATCAGGATTTCAAGCGGTCAATGTTTGATATGATTGTGAGCAAGG	Fes_sc0000467_1	○
FE3138308	7	59.865	66.9		CCTCCATCATCGAAAAGCTTCTGCAAATCTTTCCAGCGGAGTACTCTGTT	Fes_sc0013008_1	○
FE3141551	7	59.865	66.9		TTTTAATCAGCACAAGGTGATAACACACATACAACACAAGAATTTCCACCAATTGACAATAAGAGGAG	Fes_sc0012478_1	○
FE3139555	7	60.99	65.7725		GCGCACTAAGTCCAAGCCCAGCACATAACCCCAATGAGGTTTCGTTCTAA	Fes_sc0002332_1	○
FE3142096	7	60.99	65.7725		ACATATCCTATGATAATGCCAATAAGAGGAGGTCTTCTACGTCTCAAGACTCCATG	Fes_sc0013008_1	○
FE3144040	7	60.99	69.7786		AAGCTCGTTAAACTAAAATAACACTACAAGAACATTGTTTTAGTCAAGCTA	Fes_sc0117331_1	☓
FE3134100	7	71.35	75.6825		GAGCATGTCAATGCTCAGCTTGTTCGGCTCGTGCTCAGCTTGTTTATAAA	Fes_sc0001644_1	○
FE3104388	7	74.725	77.818		TATCGTAAGCCTGTGCAGCTTCTTCAGCTGTATTGAATGTTCCAAGCCAAAC	Fes_sc0028516_1	○
FE3113740	7	74.725	75.6825		AGGGTGGTGACTTACAAAGTTACAAGCCTTTAAAAATAAGGGTGGTTTTATGCCAAAAAATTTTATAAAGGGTGG	Fes_sc0209395_1	☓
FE3138557	7	74.725	75.6825		TTCAATAAATGTTTTTTTAAAATTGGATTTTTATCCGTTTGCTGATTTTATACATC	Fes_sc0100562_1	☓
FE3141572	7	74.725	75.6825		ATCCTCTAAAATTTGTGAAACTGTGTTTATACAACGTTATATGATGTATAAAATC	Fes_sc0100562_1	☓
FE3113739	7	74.725	75.6825		ATACTTATTTGATATAATTGTAAATAATATAGGGTGGTGACTTACAAAGTTACAAGCCTTTAAAAATAAGGGTGG	Fes_sc0209395_1	☓
Marker name	LG	Position (cM)			Probe sequence	Scaffold in BGDB	Polymorphism between KSC7 and KY29
		P1	P2
FE3140787	8	0	6.145		GGTAATGGTCTATGTATTGGCGATATTCAATTCAGTTGATTATTCTTCTAA	Fes_sc0000002_1	○
FE3135289	8	0.28	8.424		ACCATGCATCAAGTTTGTTTCCCAACACCCCTCGCTTAAAGGGTGTGAGT	Fes_sc0000031_1	○
FE3108494	8	0.96	56.73		TGTACTCACTGATAGTAAGGACGGCGGTTTTCTCATTGATGATTATGGTCACATC	Fes_sc0000821_1	○
FE3136775	8	0.96	60.1233		CTTTGAAACATCTTCGCTTTCACATTTGTCGTCGACAGCATTGGGACTACAAC	Fes_sc0002085_1	○
FE3136440	8	2.28	55.248		GGGAGGTGTTGTCGGGTGATTCTAGTAGCTGCAATGATACTCCTCTTGAT	Fes_sc0000093_1	○
FE3136762	8	2.28	55.248		GATCTTACTAATACAAAGTCTCAGCATCTGTACTGCCCTGAGGCACAACC	No hit
FE3136913	8	2.28	55.248		CGCGTCGGCTATAAAGAGACATGACTTCTTCCGAGGAGTGAATTGGGCGT	Fes_sc0000093_1	○
FE3138402	8	2.28	55.248		GCTAGTCATAAGGTCTCCTTGGGTAATATTGTGACTCGGGCTCTCGAGTT	Fes_sc0000093_1	○
FE3139167	8	2.28	55.248		CTCCCTAGCTTCATTGTACCAGCAGTCACCTGCTTCCACTCCAACCGCCA	Fes_sc0000093_1	○
FE3143905	8	2.28	55.248		AACCAATAAAATTTTATACTTCTAATTCACAATCTTGAGGAACTATAGACAAATTCTATAAAAGTTTTTGAGAATA	Fes_sc0000093_1	○
FE3144761	8	2.28	55.248		TCATGTGTGCTCCCTAGCTTCATTGTACCAGCAGTCACCTGCTTCCACTC	Fes_sc0000093_1	○
FE3136439	8	2.28	55.248		CGGCTATAAAGAGACATGACTTCTTCCGAGGAGTGAATTGGGCGTTGCTG	Fes_sc0000093_1	○
FE3139437	8	3.42	55.248		ATTAGAATCATACTCTTGCTCCAGTACATTGAAAAGAATTAAACACACGTATAGTTCATTAACCAAGTGTAAGAAT	Fes_sc0002786_1	○
FE3110176	8	4.56	55.248		TTAGAACTTGTGTATAGTCTGAGCTTTGTTGATTTTGTTGAAAGGTGTACCACCCGAACATTGATTTG	Fes_sc0000481_1	○
FE3121192	8	4.56	55.248		GGGAGAGAGAGAAGCCGTCACACAGCGAAAATGGTGTCGGGATCGGGAAT	Fes_sc0000425_1	○
FE3133198	8	4.56	55.248		GCCTTCTCGGCCTTCGCCCTCAACTTTGTCAGTTGCTTCCTCCTCTCGTA	Fes_sc0000425_1	○
FE3134569	8	4.56	55.248		AAGAGGAGCGTACCCTCGGACGGTTCGCCAGAAGATCTTGGCGGGAGCAC	Fes_sc0000425_1	○
FE3135175	8	4.56	55.248		GAGCTTACCTTAATTGTGTCATAGTGGTTCCAGCCAACTTCACTGGACAAC	Fes_sc0000425_1	○
FE3138812	8	4.56	55.248		TAGCTTTTAAATTGTATAACCGTTTGCTTATTTTGGCAAAATAAATTATTTTCGTTTAATTTTTATATTTACAAAT	Fes_sc0004446_1	○
FE3141889	8	4.56	55.248		GGTGAAACAATCCGTATATGACGGTGTTAACGTTCAAAACAGGTTTCCAATCTTCC	Fes_sc0000481_1	○
FE3136976	8	10.25	68.58		GTACCCTCCATGCATGCACCCACCACACACCATAGGTAACAAGAGAAAAA	Fes_sc0001680_1	○
FE3136977	8	10.25	68.58		ACTCATGAACAGAGTTGGAAAGTGACGTGAACTTTAAATAGCTTGCACTTTTTCTTTGGGG	Fes_sc0001680_1	○
FE3143945	8	10.25	68.58		TTTTTCTCTTGTTACCTATGGTGTGTGGTGGGTGCATGCATGGAGGGTAC	Fes_sc0001680_1	○
FE3136884	8	13.06	69.985		TGATTTATTTTTAAAAAATTTGTGACTACAAGCTAGGCTAAAGAGATGAGATATTATATGAATTATTTTACCATTT	Fes_sc0001187_1	○
FE3136883	8	13.06	69.985		TTTGATTTATTTTTAAAAAATTTGTGACTACAAGCTAGGCTAAAGAGATGAGATATTATATGAATTATTTTACCAT	Fes_sc0001187_1	○
FE3135044	8	15.31	75.8838		CTTGTCTACTAAATACATGTCATCGAGCAGTGAAAGAGCAGCCTCCATATCATC	Fes_sc0007348_1	☓
FE3107731	8	19.0767	74.15		CGGTAACTGGTAAGCTAGTTCGATAGGATTTGGAATCTGCTGCATGATAAGC	Fes_sc0001146_1	○
FE3131244	8	19.555	81.35		CTCTTCATCTTCTTCTTCGAGCTCTCCATCTCTCTCTCTTCGGCTGTTCA	Fes_sc0007797_1	○
FE3142155	8	19.555	81.35		ATAATATACTCTTTCTCTCCTCCACTAATGATCCCTTGAGGGTGCAGCTACAG	Fes_sc0007797_1	○
FE3106113	8	21.42	73.2767		CAGTTGATCTCGAGTGATAACCAAGGTATGGGAGGACAAAGAAGAAGCAC	Fes_sc0009706_1	○
FE3100461	8	28.885	81.63		GCATGGCAAAACACTTGAGGAATGATGGATTTACGAGCTGCTCTACTTCTC	Fes_sc0009507_1	○
FE3134325	8	28.885	81.63		TGTTTCGGCTTACTGATGCATTAAGCTAACAGAAGCACTAGGAAGCAACAACATAC	Fes_sc0011234_1	○
FE3143288	8	28.885	81.63		TTGTTTGTTTAAGAATTGTAATTGAATGGAATGTTGATGGTGATTAAAATTGTA	Fes_sc0011234_1	○
FE3144361	8	28.885	81.63		ATGCAGCAGCCGTTGCCTGAGCTTCTAAAAGAGTATGCCATAGAAAATGAG	Fes_sc0011234_1	○
