# Supplementary material for: Targeted amplicon sequencing + next-generation sequencing–based bulked segregant analysis identified genetic loci associated with preharvest sprouting tolerance in common buckwheat (Fagopyrum esculentum)
Source: BMC Plant Biol. 2021 Jan 6;21:18. doi: 10.1186/s12870-020-02790-w (PMC7789488; doi:10.1186/s12870-020-02790-w)
Supplement: Supplementary file 4 — Additional file 4: Table S4. Selected 300 SNP sites between micro array marker sequences (Yabe et al., [17]) and BGDB scaffolds. [file 12870_2020_2790_MOESM4_ESM.xlsx]

## Sheet: Table S4
Table S4. Selected 300 SNP sites between micro array marker sequences (Yabe et al., 2014) and BGDB scaffolds.
Scaffold in BGDB	SNP position (bp)
Fes_sc0000001_1	433552
Fes_sc0000001_1	567527
Fes_sc0000001_1	216030
Fes_sc0000002_1	184343
Fes_sc0000002_1	78117
Fes_sc0000002_1	347378
Fes_sc0000002_1	603709
Fes_sc0000003_1	513958
Fes_sc0000005_1	34134
Fes_sc0000006_1	168877
Fes_sc0000007_1	687858
Fes_sc0000009_1	330528
Fes_sc0000009_1	180060
Fes_sc0000009_1	374788
Fes_sc0000010_1	205038
Fes_sc0000010_1	44397
Fes_sc0000011_1	637896
Fes_sc0000014_1	198371
Fes_sc0000015_1	216058
Fes_sc0000015_1	40565
Fes_sc0000019_1	386319
Fes_sc0000020_1	261461
Fes_sc0000024_1	50458
Fes_sc0000029_1	48083
Fes_sc0000033_1	53908
Fes_sc0000035_1	192398
Fes_sc0000037_1	90693
Fes_sc0000040_1	1315
Fes_sc0000041_1	153754
Fes_sc0000045_1	194226
Fes_sc0000046_1	44869
Fes_sc0000052_1	104809
Fes_sc0000053_1	28315
Fes_sc0000054_1	98606
Fes_sc0000063_1	61131
Fes_sc0000064_1	192830
Fes_sc0000066_1	16039
Fes_sc0000072_1	212461
Fes_sc0000074_1	85896
Fes_sc0000074_1	32529
Fes_sc0000080_1	94717
Fes_sc0000081_1	67654
Fes_sc0000084_1	105238
Fes_sc0000084_1	107518
Fes_sc0000088_1	82570
Fes_sc0000089_1	178187
Fes_sc0000091_1	80315
Fes_sc0000095_1	128623
Fes_sc0000096_1	72398
Fes_sc0000104_1	184534
Fes_sc0000105_1	48910
Fes_sc0000113_1	36617
Fes_sc0000116_1	3001
Fes_sc0000119_1	77735
Fes_sc0000120_1	113590
Fes_sc0000129_1	13727
Fes_sc0000134_1	20558
Fes_sc0000147_1	2925
Fes_sc0000157_1	3263
Fes_sc0000178_1	83255
Fes_sc0000180_1	31305
Fes_sc0000222_1	19414
Fes_sc0000222_1	193896
Fes_sc0000228_1	81913
Fes_sc0000231_1	63832
Fes_sc0000238_1	87097
Fes_sc0000287_1	30096
Fes_sc0000320_1	37868
Fes_sc0000320_1	38431
Fes_sc0000337_1	10522
Fes_sc0000339_1	20026
Fes_sc0000344_1	125373
Fes_sc0000359_1	261
Fes_sc0000369_1	34051
Fes_sc0000391_1	162843
Fes_sc0000416_1	22885
Fes_sc0000457_1	14689
Fes_sc0000469_1	90485
Fes_sc0000490_1	45561
Fes_sc0000503_1	9587
Fes_sc0000507_1	5609
Fes_sc0000522_1	40904
Fes_sc0000532_1	94101
Fes_sc0000539_1	64125
Fes_sc0000575_1	137283
Fes_sc0000579_1	141086
Fes_sc0000594_1	93780
Fes_sc0000657_1	87658
Fes_sc0000675_1	30650
Fes_sc0000681_1	22218
Fes_sc0000701_1	38144
Fes_sc0000712_1	46159
Fes_sc0000733_1	16730
Fes_sc0000759_1	37360
Fes_sc0000770_1	47604
Fes_sc0000773_1	11442
Fes_sc0000774_1	28380
Fes_sc0000811_1	17965
Fes_sc0000852_1	19339
Fes_sc0000982_1	39175
Fes_sc0000990_1	16823
Fes_sc0001043_1	9706
Fes_sc0001095_1	30522
Fes_sc0001135_1	22836
Fes_sc0001243_1	21689
Fes_sc0001245_1	37796
Fes_sc0001276_1	34487
Fes_sc0001284_1	64994
Fes_sc0001301_1	14724
Fes_sc0001310_1	35667
Fes_sc0001315_1	6328
Fes_sc0001453_1	102002
Fes_sc0001478_1	12750
Fes_sc0001520_1	49691
Fes_sc0001572_1	14992
Fes_sc0001578_1	9836
Fes_sc0001617_1	41273
Fes_sc0001683_1	139974
Fes_sc0001684_1	2468
Fes_sc0001705_1	40826
Fes_sc0001736_1	40775
Fes_sc0001738_1	51393
Fes_sc0001764_1	27965
Fes_sc0001775_1	82993
Fes_sc0001878_1	100234
Fes_sc0001881_1	2441
Fes_sc0001966_1	2665
Fes_sc0002059_1	25688
Fes_sc0002086_1	1762
Fes_sc0002090_1	4851
Fes_sc0002097_1	827
Fes_sc0002116_1	8327
Fes_sc0002143_1	6239
Fes_sc0002143_1	7100
Fes_sc0002175_1	22105
Fes_sc0002229_1	39903
Fes_sc0002407_1	41808
Fes_sc0002414_1	17496
Fes_sc0002470_1	9331
Fes_sc0002471_1	38018
Fes_sc0002522_1	7603
Fes_sc0002563_1	13585
Fes_sc0002609_1	44705
Fes_sc0002753_1	1378
Fes_sc0002763_1	10881
Fes_sc0002809_1	2476
Fes_sc0002866_1	5141
Fes_sc0002945_1	19079
Fes_sc0002983_1	10437
Fes_sc0003037_1	56353
Fes_sc0003062_1	1772
Fes_sc0003146_1	66881
Fes_sc0003173_1	10616
Fes_sc0003237_1	16267
Fes_sc0003389_1	31136
Fes_sc0003437_1	19972
Fes_sc0003477_1	22481
Fes_sc0003537_1	12001
Fes_sc0003539_1	13806
Fes_sc0003757_1	25996
Fes_sc0003759_1	10584
Fes_sc0003830_1	8823
Fes_sc0003854_1	17778
Fes_sc0003935_1	8878
Fes_sc0003971_1	49907
Fes_sc0004080_1	18301
Fes_sc0004127_1	7775
Fes_sc0004178_1	12614
Fes_sc0004185_1	8114
Fes_sc0004210_1	36103
Fes_sc0004238_1	36176
Fes_sc0004273_1	37481
Fes_sc0004290_1	112
Fes_sc0004338_1	7356
Fes_sc0004499_1	13341
Fes_sc0004524_1	63087
Fes_sc0004567_1	38886
Fes_sc0004604_1	27353
Fes_sc0004618_1	32975
Fes_sc0004739_1	2197
Fes_sc0004773_1	72433
Fes_sc0004816_1	31088
Fes_sc0004860_1	58871
Fes_sc0004945_1	15406
Fes_sc0004956_1	15959
Fes_sc0005071_1	515
Fes_sc0005198_1	32040
Fes_sc0005211_1	1980
Fes_sc0005297_1	299
Fes_sc0005448_1	46895
Fes_sc0005515_1	1989
Fes_sc0005609_1	44061
Fes_sc0005637_1	41439
Fes_sc0005777_1	17351
Fes_sc0005782_1	47319
Fes_sc0005806_1	17537
Fes_sc0005845_1	7554
Fes_sc0005974_1	22652
Fes_sc0006029_1	14010
Fes_sc0006042_1	19271
Fes_sc0006300_1	7950
Fes_sc0006313_1	24983
Fes_sc0006455_1	17160
Fes_sc0006633_1	12335
Fes_sc0006922_1	12065
Fes_sc0006922_1	14725
Fes_sc0006922_1	30122
Fes_sc0006931_1	8156
Fes_sc0006957_1	3467
Fes_sc0007193_1	23490
Fes_sc0007239_1	26403
Fes_sc0007346_1	28813
Fes_sc0007365_1	15849
Fes_sc0007375_1	19076
Fes_sc0007731_1	22107
Fes_sc0007736_1	7820
Fes_sc0007739_1	18430
Fes_sc0007916_1	9515
Fes_sc0007990_1	4570
Fes_sc0008641_1	32898
Fes_sc0008755_1	9841
Fes_sc0008956_1	13876
Fes_sc0009175_1	5864
Fes_sc0009230_1	10918
Fes_sc0009252_1	17579
Fes_sc0009379_1	3168
Fes_sc0009453_1	20506
Fes_sc0009507_1	9208
Fes_sc0009632_1	3844
Fes_sc0009696_1	32821
Fes_sc0009930_1	9224
Fes_sc0009976_1	2962
Fes_sc0009989_1	8369
Fes_sc0010058_1	14209
Fes_sc0010071_1	12644
Fes_sc0010182_1	9005
Fes_sc0010247_1	8658
Fes_sc0010277_1	15275
Fes_sc0010645_1	14455
Fes_sc0010881_1	160
Fes_sc0010886_1	7511
Fes_sc0011107_1	11979
Fes_sc0011241_1	10385
Fes_sc0011468_1	917
Fes_sc0012197_1	12533
Fes_sc0012665_1	21274
Fes_sc0012712_1	8543
Fes_sc0012823_1	10470
Fes_sc0012841_1	16267
Fes_sc0013154_1	3274
Fes_sc0014038_1	19912
Fes_sc0014053_1	21357
Fes_sc0014568_1	2398
Fes_sc0015160_1	6723
Fes_sc0015674_1	9358
Fes_sc0015771_1	942
Fes_sc0016190_1	902
Fes_sc0016434_1	2063
Fes_sc0016706_1	8750
Fes_sc0016764_1	24060
Fes_sc0016811_1	5552
Fes_sc0017234_1	25271
Fes_sc0017239_1	10009
Fes_sc0017467_1	8627
Fes_sc0017769_1	6689
Fes_sc0017965_1	5459
Fes_sc0018091_1	2524
Fes_sc0018177_1	5026
Fes_sc0018303_1	8584
Fes_sc0018741_1	17506
Fes_sc0019260_1	2484
Fes_sc0019773_1	2492
Fes_sc0020242_1	9974
Fes_sc0020482_1	6520
Fes_sc0021775_1	162
Fes_sc0021863_1	265
Fes_sc0021983_1	7120
Fes_sc0022021_1	3145
Fes_sc0022091_1	8040
Fes_sc0022641_1	7072
Fes_sc0022721_1	2343
Fes_sc0023784_1	4232
Fes_sc0026859_1	78
Fes_sc0029934_1	1583
Fes_sc0030902_1	6375
Fes_sc0030902_1	6375
Fes_sc0034118_1	3348
Fes_sc0035910_1	4927
Fes_sc0037035_1	1291
Fes_sc0039231_1	594
Fes_sc0040755_1	18353
Fes_sc0040941_1	846
Fes_sc0041761_1	16253
Fes_sc0047593_1	2978
Fes_sc0048784_1	381
Fes_sc0049257_1	2557
Fes_sc0050041_1	811
Fes_sc0052452_1	247
Fes_sc0053551_1	199
Fes_sc0069161_1	336
Fes_sc0069201_1	798
