# Supplementary material for: Targeted amplicon sequencing + next-generation sequencing–based bulked segregant analysis identified genetic loci associated with preharvest sprouting tolerance in common buckwheat (Fagopyrum esculentum)
Source: BMC Plant Biol. 2021 Jan 6;21:18. doi: 10.1186/s12870-020-02790-w (PMC7789488; doi:10.1186/s12870-020-02790-w)
Supplement: Supplementary file 5 — Additional file 5: Table S5. Identification of scaffolds linked to PHS tolerance based on SNP index. [file 12870_2020_2790_MOESM5_ESM.xlsx]

## Sheet: Table S5
Table S5. Identification of scaffolds linked to PHS tolerance based on SNP index.
Scaffold	Scaffold length	Number of sites considered	SNP index	Marker development
Fes_sc0009715_1	21517	122	0.792076	〇
Fes_sc0021718_1	9732	74	0.79002	〇
Fes_sc0015257_1	27270	103	0.787693	〇
Fes_sc0015143_1	29128	129	0.78387	〇
Fes_sc0005263_1	32447	146	0.780584	〇
Fes_sc0007391_1	26584	66	0.779814	〇
Fes_sc0010251_1	20645	86	0.779547	〇
Fes_sc0007864_1	25102	84	0.778182	〇
Fes_sc0010406_1	20419	227	0.777704	〇
Fes_sc0019741_1	48528	128	0.776677	〇
Fes_sc0020721_1	17538	52	0.775285	〇
Fes_sc0012970_1	40089	154	0.774843	〇
Fes_sc0017989_1	26853	56	0.774752	〇
Fes_sc0012265_1	17761	80	0.774615	〇
Fes_sc0013534_1	22381	78	0.773662	〇
Fes_sc0012774_1	42953	260	0.770685	〇
Fes_sc0021054_1	10099	95	0.770275	〇
Fes_sc0002825_1	46665	76	0.767453	〇
Fes_sc0008999_1	49799	97	0.764124	〇
Fes_sc0013663_1	55469	79	0.763839	〇
Fes_sc0006695_1	27957	64	0.762974	〇
Fes_sc0001705_1	54819	68	0.762857	〇
Fes_sc0014252_1	15680	51	0.762334	〇
Fes_sc0014018_1	30664	138	0.762169	〇
Fes_sc0036522_1	4909	51	0.760556	〇
Fes_sc0001487_1	103574	856	0.759891	〇
Fes_sc0001201_1	62522	331	0.759269	〇
Fes_sc0016035_1	13899	52	0.759044	〇
Fes_sc0008401_1	26436	145	0.758752	〇
Fes_sc0001402_1	59283	60	0.758291	〇
Fes_sc0002841_1	44006	259	0.757924	〇
Fes_sc0006323_1	29002	134	0.756788	〇
Fes_sc0009195_1	22499	181	0.755354	〇
Fes_sc0003205_1	41773	319	0.754561	〇
Fes_sc0005439_1	31723	124	0.753958	〇
Fes_sc0001000_1	66615	51	0.753633	〇
Fes_sc0000921_1	68224	51	0.752937	〇
Fes_sc0000128_1	120286	61	0.75284	〇
Fes_sc0001169_1	78050	51	0.752488	〇
Fes_sc0031886_1	6242	58	0.752159	〇
Fes_sc0007064_1	42462	213	0.751502	〇
Fes_sc0007248_1	26615	98	0.750737	〇
Fes_sc0004513_1	66405	277	0.750691	〇
Fes_sc0000704_1	74017	203	0.750647	〇
Fes_sc0035235_1	5322	65	0.750521	〇
Fes_sc0007716_1	25478	181	0.750318	〇
Fes_sc0003232_1	69284	78	0.750027	〇
Fes_sc0001703_1	54825	511	0.749993	〇
Fes_sc0002545_1	46559	280	0.749567	〇
Fes_sc0013316_1	16519	96	0.749337	〇
Fes_sc0013660_1	16143	182	0.74927	〇
Fes_sc0013128_1	16721	87	0.748865	〇
Fes_sc0007840_1	43090	95	0.748852	〇
Fes_sc0003107_1	102156	226	0.74794	〇
Fes_sc0014337_1	76625	88	0.747716	〇
Fes_sc0002483_1	47070	55	0.747422	〇
Fes_sc0000247_1	102323	51	0.747143	〇
Fes_sc0009885_1	21213	109	0.746405	〇
Fes_sc0022868_1	19643	69	0.746016	〇
Fes_sc0016591_1	13375	56	0.745422	〇
Fes_sc0003160_1	66019	98	0.745051	〇
Fes_sc0010305_1	20558	73	0.744878	〇
Fes_sc0004089_1	43736	93	0.744786	〇
Fes_sc0000169_1	111667	65	0.744643	〇
Fes_sc0013074_1	32628	89	0.744506	〇
Fes_sc0010391_1	25811	99	0.744296	〇
Fes_sc0001747_1	54360	61	0.743761	〇
Fes_sc0012776_1	27238	107	0.743582	〇
Fes_sc0006166_1	30232	198	0.74355	〇
Fes_sc0005824_1	30542	71	0.743529	〇
Fes_sc0010142_1	34269	100	0.743129	〇
Fes_sc0000217_1	121220	70	0.74293	〇
Fes_sc0006570_1	28449	263	0.74248	〇
Fes_sc0001220_1	74148	98	0.742465	〇
Fes_sc0012296_1	17722	96	0.74212	〇
Fes_sc0017058_1	46342	164	0.741722	〇
Fes_sc0015265_1	19820	86	0.741644	〇
Fes_sc0009082_1	22719	208	0.74004	〇
Fes_sc0002024_1	51136	417	0.740004	〇
Fes_sc0004703_1	34706	68	0.739702	〇
Fes_sc0005694_1	56109	339	0.739217	〇
Fes_sc0007163_1	26825	159	0.73905	〇
Fes_sc0046503_1	3305	59	0.738599	〇
Fes_sc0004647_1	73688	256	0.738373	〇
Fes_sc0012618_1	17316	90	0.737714	〇
Fes_sc0017515_1	12582	92	0.737648	〇
Fes_sc0010856_1	19762	141	0.737529	〇
Fes_sc0010943_1	19643	149	0.737378	〇
Fes_sc0010421_1	20399	156	0.73735	〇
Fes_sc0008282_1	49847	236	0.737295	〇
Fes_sc0001981_1	97688	94	0.737142	〇
Fes_sc0007743_1	25418	113	0.73709	〇
Fes_sc0009904_1	58127	242	0.736934	〇
Fes_sc0006591_1	28229	223	0.736759	〇
Fes_sc0009932_1	21121	62	0.736403	〇
Fes_sc0023171_1	8911	60	0.7364	〇
Fes_sc0015943_1	13991	80	0.736318	〇
Fes_sc0019480_1	11099	129	0.736294	〇
Fes_sc0016582_1	13379	60	0.736034	〇
Fes_sc0002341_1	116649	253	0.73599	〇
Fes_sc0007006_1	27210	59	0.735684
Fes_sc0005692_1	65550	161	0.735541
Fes_sc0014734_1	15219	59	0.735478
Fes_sc0008357_1	46304	126	0.73545
Fes_sc0001954_1	75798	53	0.7351
Fes_sc0014996_1	14921	119	0.735096
Fes_sc0001725_1	54630	333	0.734838
Fes_sc0013235_1	28376	66	0.734721
Fes_sc0003425_1	54128	88	0.734474
Fes_sc0014203_1	15720	104	0.73413
Fes_sc0001124_1	64011	145	0.733992
Fes_sc0005341_1	47053	118	0.733975
Fes_sc0001467_1	102238	165	0.733939
Fes_sc0014961_1	32849	181	0.733767
Fes_sc0008720_1	23408	86	0.733632
Fes_sc0007777_1	45838	109	0.733608
Fes_sc0006559_1	61846	72	0.733601
Fes_sc0002912_1	43429	288	0.733318
Fes_sc0016226_1	29706	97	0.73293
Fes_sc0006113_1	30757	215	0.732913
Fes_sc0002514_1	46762	89	0.732835
Fes_sc0018978_1	11447	126	0.732576
Fes_sc0009762_1	45512	67	0.732492
Fes_sc0010591_1	20157	129	0.732387
Fes_sc0000527_1	113350	146	0.732189
Fes_sc0003958_1	47841	152	0.732079
Fes_sc0013532_1	24310	98	0.73197
Fes_sc0007026_1	27177	112	0.731837
Fes_sc0007890_1	25035	125	0.731654
Fes_sc0008067_1	24666	79	0.731572
Fes_sc0002756_1	61555	126	0.731559
Fes_sc0011987_1	47513	169	0.731515
Fes_sc0007738_1	58562	77	0.731394
Fes_sc0015760_1	14160	89	0.731358
Fes_sc0000630_1	80631	137	0.731348
Fes_sc0019848_1	10890	62	0.731182
Fes_sc0004665_1	34874	196	0.730898
Fes_sc0004475_1	35538	50	0.730881
Fes_sc0017213_1	12829	53	0.730609
Fes_sc0043122_1	3642	59	0.730525
Fes_sc0036456_1	22459	61	0.730382
Fes_sc0021900_1	21123	56	0.730309
Fes_sc0007027_1	34090	57	0.730233
Fes_sc0003219_1	90567	105	0.729894
Fes_sc0030635_1	6656	78	0.729668
Fes_sc0013136_1	16713	73	0.729467
Fes_sc0017677_1	12451	140	0.729197
Fes_sc0001899_1	52510	106	0.728941
Fes_sc0010913_1	34929	239	0.728898
Fes_sc0021524_1	9830	58	0.728843
Fes_sc0001869_1	73407	172	0.728811
Fes_sc0012020_1	18090	127	0.728714
Fes_sc0003582_1	39691	70	0.72833
Fes_sc0007790_1	26598	124	0.728216
Fes_sc0003342_1	40971	152	0.728164
Fes_sc0000278_1	192889	144	0.72803
Fes_sc0010932_1	19658	53	0.727767
Fes_sc0011547_1	18762	110	0.727532
Fes_sc0000624_1	89922	57	0.727244
Fes_sc0009063_1	37732	103	0.727137
Fes_sc0002773_1	59425	51	0.727005
Fes_sc0004517_1	35370	205	0.726956
Fes_sc0005978_1	33974	107	0.726853
Fes_sc0006940_1	27340	81	0.72684
Fes_sc0020215_1	21542	65	0.726544
Fes_sc0007675_1	40489	81	0.726544
Fes_sc0002442_1	47417	349	0.726526
Fes_sc0004277_1	66495	53	0.726514
Fes_sc0009006_1	22845	70	0.726469
Fes_sc0018430_1	11836	69	0.726449
Fes_sc0009839_1	43938	77	0.726443
Fes_sc0001952_1	62415	123	0.726426
Fes_sc0005611_1	31190	119	0.726276
Fes_sc0013130_1	16720	53	0.726251
Fes_sc0023568_1	8722	54	0.725996
Fes_sc0012219_1	24811	195	0.725732
Fes_sc0000472_1	118711	170	0.725556
Fes_sc0004170_1	48240	84	0.725205
Fes_sc0011539_1	43431	67	0.725149
Fes_sc0008735_1	50773	97	0.725137
Fes_sc0011603_1	26821	67	0.724889
Fes_sc0002034_1	53105	363	0.724835
Fes_sc0008560_1	23713	145	0.724777
Fes_sc0010597_1	34192	116	0.72444
Fes_sc0013767_1	19395	180	0.724367
Fes_sc0017595_1	12512	67	0.724234
Fes_sc0002769_1	69162	193	0.724088
Fes_sc0016657_1	13310	72	0.724027
Fes_sc0005850_1	41165	94	0.724025
Fes_sc0009342_1	22202	104	0.724008
Fes_sc0007880_1	25056	94	0.723929
Fes_sc0000062_1	166346	289	0.723837
Fes_sc0009922_1	21137	132	0.723729
Fes_sc0003837_1	72281	106	0.723457
Fes_sc0006182_1	29399	131	0.723428
Fes_sc0006628_1	31845	156	0.723388
Fes_sc0011833_1	36754	65	0.723381
Fes_sc0003649_1	39298	58	0.72335
Fes_sc0019578_1	11049	67	0.723348
Fes_sc0026763_1	8101	118	0.723316
Fes_sc0003815_1	38562	110	0.723154
Fes_sc0013481_1	45501	78	0.72308
Fes_sc0020250_1	10635	50	0.723039
Fes_sc0009998_1	35366	76	0.722879
Fes_sc0002945_1	53119	74	0.722732
Fes_sc0000409_1	87290	324	0.722622
Fes_sc0012412_1	41372	193	0.722531
Fes_sc0013441_1	37075	179	0.722415
Fes_sc0020983_1	25602	68	0.722403
Fes_sc0018627_1	11691	137	0.722287
Fes_sc0007167_1	26809	75	0.722185
Fes_sc0001193_1	85729	504	0.721972
Fes_sc0010860_1	19757	51	0.721751
Fes_sc0008065_1	33042	216	0.721524
Fes_sc0004091_1	37167	202	0.721512
Fes_sc0002391_1	80456	79	0.721479
Fes_sc0016512_1	25251	208	0.721426
Fes_sc0006880_1	27481	281	0.721314
Fes_sc0000313_1	105217	176	0.721273
Fes_sc0016921_1	17296	84	0.721197
Fes_sc0003033_1	42749	108	0.721145
Fes_sc0008989_1	24792	87	0.721141
Fes_sc0016736_1	13223	64	0.720886
Fes_sc0023702_1	8645	94	0.720819
Fes_sc0007953_1	24896	118	0.720816
Fes_sc0006757_1	34097	117	0.72078
Fes_sc0003848_1	71914	414	0.720631
Fes_sc0013635_1	16161	88	0.720559
Fes_sc0002719_1	67971	248	0.720444
Fes_sc0005209_1	32691	117	0.720385
Fes_sc0007244_1	70017	120	0.720169
Fes_sc0009380_1	38791	128	0.72016
Fes_sc0021427_1	9891	51	0.72009
Fes_sc0019323_1	28220	63	0.720049
Fes_sc0005014_1	50481	90	0.719963
Fes_sc0011077_1	31075	73	0.719764
Fes_sc0007867_1	25098	135	0.719688
Fes_sc0015542_1	14366	102	0.719638
Fes_sc0005927_1	32143	110	0.719605
Fes_sc0015601_1	14321	101	0.719552
Fes_sc0016766_1	13196	58	0.719514
Fes_sc0001994_1	61800	86	0.719497
Fes_sc0002706_1	45111	133	0.719405
Fes_sc0013084_1	16784	61	0.71932
Fes_sc0002405_1	47632	325	0.719151
Fes_sc0009326_1	22238	54	0.719142
Fes_sc0003040_1	42701	199	0.718952
Fes_sc0000255_1	101125	150	0.718901
Fes_sc0009567_1	39022	240	0.71883
Fes_sc0003480_1	40217	97	0.718761
Fes_sc0007211_1	51356	94	0.718571
Fes_sc0011220_1	19241	58	0.71836
Fes_sc0004548_1	35244	150	0.71817
Fes_sc0000162_1	152210	70	0.718056
Fes_sc0005521_1	31438	107	0.717988
Fes_sc0011856_1	18338	80	0.717917
Fes_sc0000285_1	126799	197	0.717806
Fes_sc0018848_1	23115	62	0.717727
Fes_sc0013466_1	16323	63	0.717724
Fes_sc0005320_1	32247	94	0.717594
Fes_sc0004207_1	57673	120	0.717551
Fes_sc0019723_1	27870	83	0.717489
Fes_sc0019149_1	20040	77	0.71734
Fes_sc0000766_1	77775	127	0.717207
Fes_sc0005222_1	49672	161	0.717199
Fes_sc0007734_1	36733	53	0.717163
Fes_sc0016959_1	13061	70	0.717146
Fes_sc0002976_1	57757	507	0.716997
Fes_sc0003067_1	93920	179	0.716867
Fes_sc0002239_1	49087	349	0.716494
Fes_sc0008198_1	51313	286	0.716444
Fes_sc0003633_1	39409	192	0.716381
Fes_sc0007259_1	27144	231	0.716373
Fes_sc0007538_1	25921	270	0.716359
Fes_sc0019185_1	11290	150	0.716268
Fes_sc0016661_1	31792	105	0.71616
Fes_sc0019916_1	10853	62	0.716123
Fes_sc0034613_1	5492	68	0.716099
Fes_sc0013275_1	16561	107	0.715971
Fes_sc0005067_1	47628	57	0.715951
Fes_sc0009963_1	37671	69	0.7159
Fes_sc0005503_1	43690	106	0.715807
Fes_sc0017455_1	12629	55	0.715747
Fes_sc0003743_1	38910	85	0.715492
Fes_sc0008555_1	37115	72	0.71545
Fes_sc0013952_1	32162	76	0.715288
Fes_sc0035860_1	5131	50	0.715279
Fes_sc0010892_1	19716	90	0.715172
Fes_sc0008527_1	35923	288	0.715054
Fes_sc0003042_1	42686	277	0.71505
Fes_sc0000795_1	71350	130	0.715049
Fes_sc0008361_1	24053	146	0.71502
Fes_sc0012769_1	17153	260	0.714921
Fes_sc0011352_1	19050	165	0.714766
Fes_sc0011307_1	19097	123	0.714707
Fes_sc0008520_1	40948	83	0.71469
Fes_sc0006165_1	29457	210	0.714643
Fes_sc0011129_1	27439	166	0.714635
Fes_sc0000871_1	106437	185	0.714509
Fes_sc0009957_1	67788	180	0.714498
Fes_sc0005356_1	38964	79	0.714316
Fes_sc0004005_1	37648	259	0.714097
Fes_sc0006706_1	56591	122	0.714002
Fes_sc0005562_1	31470	170	0.713803
Fes_sc0002653_1	178699	197	0.713639
Fes_sc0000493_1	107542	355	0.713619
Fes_sc0003183_1	72802	51	0.713603
Fes_sc0018110_1	12080	130	0.713589
Fes_sc0000898_1	100676	284	0.713456
Fes_sc0020131_1	10724	89	0.713347
Fes_sc0010451_1	60365	145	0.713306
Fes_sc0006375_1	39993	139	0.71329
Fes_sc0016783_1	13183	115	0.71322
Fes_sc0015001_1	20978	64	0.713155
Fes_sc0005241_1	50764	248	0.713138
Fes_sc0006268_1	41662	85	0.713109
Fes_sc0000156_1	128704	149	0.712884
Fes_sc0002224_1	49288	120	0.71279
Fes_sc0002444_1	87711	159	0.712481
Fes_sc0004144_1	104849	224	0.712369
Fes_sc0001943_1	52047	127	0.712298
Fes_sc0011053_1	63879	75	0.712196
Fes_sc0006707_1	38848	156	0.712186
Fes_sc0004068_1	43398	163	0.712058
Fes_sc0017813_1	12333	118	0.712002
Fes_sc0024020_1	24708	51	0.711937
Fes_sc0015713_1	14212	68	0.711919
Fes_sc0006054_1	29838	203	0.711857
Fes_sc0004026_1	55760	398	0.711805
Fes_sc0010544_1	20229	102	0.71174
Fes_sc0006589_1	28235	265	0.711629
Fes_sc0005218_1	32640	58	0.711599
Fes_sc0002565_1	46377	285	0.711582
Fes_sc0003509_1	48511	70	0.711486
Fes_sc0001790_1	67151	396	0.711336
Fes_sc0001131_1	63891	207	0.711332
Fes_sc0013730_1	16083	88	0.711265
Fes_sc0001820_1	59906	226	0.711197
Fes_sc0009498_1	22484	52	0.71118
Fes_sc0007530_1	26469	99	0.711176
Fes_sc0006296_1	29089	78	0.711095
Fes_sc0019915_1	10853	124	0.711084
Fes_sc0000981_1	142210	173	0.710955
Fes_sc0000812_1	90583	94	0.710952
Fes_sc0012139_1	17916	77	0.710935
Fes_sc0015076_1	14850	73	0.710918
Fes_sc0006705_1	27937	318	0.710915
Fes_sc0003311_1	52204	58	0.710915
Fes_sc0008848_1	70292	292	0.71086
Fes_sc0007264_1	26567	228	0.710805
Fes_sc0003640_1	77925	495	0.710779
Fes_sc0001452_1	58411	401	0.710749
Fes_sc0001851_1	58755	214	0.710672
Fes_sc0006515_1	28486	179	0.710507
Fes_sc0020278_1	24037	51	0.710472
Fes_sc0024538_1	8307	84	0.710444
Fes_sc0007569_1	25852	66	0.710334
Fes_sc0006408_1	28759	200	0.710254
Fes_sc0002288_1	63121	153	0.710232
Fes_sc0012054_1	31086	107	0.71008
Fes_sc0006438_1	29072	65	0.710076
Fes_sc0001266_1	61483	211	0.710029
Fes_sc0008454_1	50690	106	0.710019
Fes_sc0002895_1	43563	122	0.710018
Fes_sc0018645_1	24670	142	0.710018
Fes_sc0010219_1	20685	57	0.709971
Fes_sc0018224_1	11992	56	0.7099
Fes_sc0003346_1	92638	280	0.709866
Fes_sc0009388_1	37416	150	0.709831
Fes_sc0006911_1	28880	70	0.709731
Fes_sc0010478_1	20329	80	0.709718
Fes_sc0010854_1	21869	147	0.709701
Fes_sc0013761_1	36059	306	0.70966
Fes_sc0007347_1	71275	82	0.709578
Fes_sc0000378_1	126760	656	0.709546
Fes_sc0002389_1	47760	95	0.709379
Fes_sc0002799_1	170685	331	0.709378
Fes_sc0016110_1	44111	109	0.709339
Fes_sc0000398_1	88335	124	0.709277
Fes_sc0010938_1	19650	69	0.70917
Fes_sc0005279_1	32384	210	0.709134
Fes_sc0003825_1	55440	256	0.709111
Fes_sc0001418_1	59049	250	0.709055
Fes_sc0008337_1	38136	119	0.708927
Fes_sc0004998_1	33547	316	0.708888
Fes_sc0008129_1	24777	198	0.708867
Fes_sc0004130_1	58867	204	0.708862
Fes_sc0009966_1	36597	133	0.708742
Fes_sc0014873_1	36780	58	0.708741
Fes_sc0008305_1	24142	88	0.708698
Fes_sc0001715_1	71673	216	0.708375
Fes_sc0007266_1	45441	57	0.708318
Fes_sc0002689_1	56836	295	0.708246
Fes_sc0002092_1	60110	212	0.708137
Fes_sc0018676_1	11653	137	0.708129
Fes_sc0000425_1	86576	102	0.70803
Fes_sc0000846_1	70305	445	0.707941
Fes_sc0001789_1	53786	204	0.707819
Fes_sc0004393_1	36285	467	0.707807
Fes_sc0015744_1	38667	249	0.70777
Fes_sc0005789_1	30627	144	0.707736
Fes_sc0000779_1	107548	467	0.707685
Fes_sc0021107_1	10067	71	0.707655
Fes_sc0027329_1	8056	73	0.707592
Fes_sc0001910_1	170938	167	0.707546
Fes_sc0019941_1	10838	86	0.707335
Fes_sc0003123_1	42257	52	0.707251
Fes_sc0001234_1	90023	213	0.707248
Fes_sc0006687_1	27975	208	0.707215
Fes_sc0005224_1	32612	92	0.707124
Fes_sc0004829_1	34180	218	0.707114
Fes_sc0010959_1	19623	71	0.706975
Fes_sc0001812_1	70657	189	0.706966
Fes_sc0024939_1	8211	98	0.706956
Fes_sc0009139_1	22612	94	0.706939
Fes_sc0017587_1	22518	67	0.706929
Fes_sc0000184_1	120086	187	0.706838
Fes_sc0007786_1	50875	215	0.706822
Fes_sc0012159_1	41601	210	0.706815
Fes_sc0002968_1	53508	121	0.706672
Fes_sc0000800_1	71273	683	0.70664
Fes_sc0019137_1	11331	93	0.706582
Fes_sc0011131_1	40198	325	0.706495
Fes_sc0001657_1	127323	153	0.7064
Fes_sc0006444_1	28689	168	0.706362
Fes_sc0024695_1	8258	60	0.706353
Fes_sc0000268_1	153667	228	0.70624
Fes_sc0015574_1	14347	71	0.706237
Fes_sc0001586_1	77188	274	0.706217
Fes_sc0002622_1	54342	343	0.705929
Fes_sc0004377_1	64072	490	0.70582
Fes_sc0015914_1	51846	116	0.705768
Fes_sc0009719_1	36631	148	0.705766
Fes_sc0002374_1	47917	92	0.705758
Fes_sc0006419_1	53539	288	0.705696
Fes_sc0004141_1	54145	91	0.705597
Fes_sc0019339_1	11189	51	0.705568
Fes_sc0035611_1	5208	67	0.705445
Fes_sc0002454_1	102254	474	0.705415
Fes_sc0004552_1	43776	202	0.705332
Fes_sc0009889_1	21210	77	0.705225
Fes_sc0007180_1	26769	56	0.705172
Fes_sc0014829_1	15109	61	0.705164
Fes_sc0014224_1	43391	313	0.70514
Fes_sc0000190_1	193436	1219	0.705009
Fes_sc0004076_1	42020	196	0.704906
Fes_sc0013828_1	48947	74	0.704886
Fes_sc0013768_1	16059	68	0.70481
Fes_sc0008636_1	32159	114	0.704606
Fes_sc0015526_1	50041	171	0.704581
Fes_sc0006569_1	78497	106	0.704548
Fes_sc0002892_1	43579	246	0.704513
Fes_sc0021793_1	9682	66	0.704367
Fes_sc0011625_1	18658	98	0.704338
Fes_sc0003883_1	38655	144	0.704315
Fes_sc0032968_1	5934	56	0.704288
Fes_sc0007620_1	25712	248	0.704194
Fes_sc0000732_1	73342	335	0.70401
Fes_sc0002370_1	90517	221	0.70385
Fes_sc0015158_1	26139	164	0.703813
Fes_sc0011668_1	30470	208	0.703806
Fes_sc0017603_1	12509	103	0.703784
Fes_sc0002680_1	105893	272	0.703754
Fes_sc0003780_1	38717	267	0.70361
Fes_sc0005402_1	41402	92	0.703598
Fes_sc0001648_1	55456	170	0.703585
Fes_sc0003006_1	42894	64	0.703581
Fes_sc0006827_1	33924	100	0.703549
Fes_sc0019255_1	11240	50	0.703416
Fes_sc0012543_1	17426	96	0.703323
Fes_sc0004694_1	35495	175	0.703216
Fes_sc0015107_1	28546	191	0.703095
Fes_sc0006995_1	45471	326	0.703065
Fes_sc0001980_1	83250	111	0.703042
Fes_sc0023205_1	8894	57	0.702987
Fes_sc0004577_1	50560	197	0.702738
Fes_sc0009542_1	43506	427	0.70258
Fes_sc0002036_1	52300	432	0.702534
Fes_sc0018766_1	11577	109	0.702415
Fes_sc0001674_1	86504	78	0.702342
Fes_sc0000555_1	84980	178	0.702319
Fes_sc0000243_1	103574	399	0.702295
Fes_sc0006192_1	29361	176	0.702271
Fes_sc0002006_1	51289	235	0.702264
Fes_sc0008741_1	23371	79	0.702199
Fes_sc0001149_1	63655	306	0.702149
Fes_sc0000669_1	99265	77	0.702139
Fes_sc0017521_1	12580	80	0.702119
Fes_sc0012976_1	16896	95	0.70207
Fes_sc0001392_1	136240	119	0.702064
Fes_sc0007653_1	42910	62	0.702033
Fes_sc0001442_1	58684	212	0.701996
Fes_sc0012980_1	16890	150	0.701969
Fes_sc0014434_1	15503	73	0.701869
Fes_sc0007506_1	49968	62	0.701867
Fes_sc0002139_1	50068	462	0.701844
Fes_sc0012917_1	46085	241	0.701835
Fes_sc0004151_1	53306	204	0.701827
Fes_sc0003026_1	66507	249	0.701824
Fes_sc0009711_1	21519	102	0.701735
Fes_sc0003991_1	40814	288	0.701709
Fes_sc0003573_1	45888	57	0.70168
Fes_sc0013784_1	55459	65	0.70161
Fes_sc0000252_1	101743	601	0.701521
Fes_sc0008634_1	91999	593	0.701518
Fes_sc0004624_1	64717	308	0.701515
Fes_sc0012028_1	25142	112	0.701478
Fes_sc0004014_1	37594	78	0.701383
Fes_sc0003917_1	38097	132	0.701359
Fes_sc0002772_1	44617	130	0.701194
Fes_sc0003896_1	38196	108	0.701045
Fes_sc0012009_1	30810	109	0.701019
Fes_sc0007189_1	52052	391	0.700981
Fes_sc0004200_1	36657	282	0.700831
Fes_sc0004327_1	36111	57	0.700826
Fes_sc0004614_1	59053	67	0.700708
Fes_sc0003503_1	40082	231	0.700693
Fes_sc0008110_1	24589	114	0.700533
Fes_sc0011265_1	19156	56	0.700531
Fes_sc0000672_1	75016	885	0.700517
Fes_sc0005021_1	33454	195	0.700456
Fes_sc0006889_1	27464	206	0.700449
Fes_sc0015866_1	24500	73	0.70038
Fes_sc0013975_1	15926	57	0.700145
Fes_sc0005912_1	45626	72	0.700024
Fes_sc0005057_1	61999	367	0.699969
Fes_sc0014349_1	27580	143	0.699966
Fes_sc0004954_1	65443	488	0.699734
Fes_sc0030872_1	6572	72	0.69973
Fes_sc0001630_1	55669	109	0.699718
Fes_sc0006817_1	39659	191	0.699679
Fes_sc0008650_1	23551	143	0.699676
Fes_sc0000357_1	131940	288	0.699673
Fes_sc0009504_1	25026	173	0.699608
Fes_sc0031671_1	21695	59	0.699533
