# Supplementary material for: Targeted amplicon sequencing + next-generation sequencing–based bulked segregant analysis identified genetic loci associated with preharvest sprouting tolerance in common buckwheat (Fagopyrum esculentum)
Source: BMC Plant Biol. 2021 Jan 6;21:18. doi: 10.1186/s12870-020-02790-w (PMC7789488; doi:10.1186/s12870-020-02790-w)
Supplement: Supplementary file 6 — Additional file 6: Table S6. Summary information for AmpliSeq custom panel. [file 12870_2020_2790_MOESM6_ESM.xlsx]

## Sheet: Table S6
Table S6. Summary information for AmpliSeq custom panel.
Marker type	Amplicon ID	Marker name	Scaffold	Amplicon start position (bp)	Insert start	Insert stop	Amplicon end position (bp)	Foward primer sequence	Reverse primer sequence
Whole-genome	AMPL2510483	WG_1_1	Fes_sc0000001_1	433461	433490	433612	433641	CCAAAAATTTTCATGAACACTCATTTGCA	TCCTTAGTTATTGCCACCATATAATTGGG
Whole-genome	AMPL2510484	WG_1_2	Fes_sc0000001_1	567396	567418	567639	567668	ACAACCAAAGCTGTTTGGAGGA	CTTTAGAACTTACACGTCCAGATATCCTC
Whole-genome	AMPL2510485	WG_1_3	Fes_sc0000001_1	215924	215954	216142	216172	GAAAACTTCAAAAATTAGCTGGTAAGCCTT	GTTTTCTCGGATTCTTATTTTGTCTGTGTT
Whole-genome	AMPL2510486	WG_2_1	Fes_sc0000002_1	184220	184242	184447	184472	TGTGAACAAGCTCGACCACTTT	TGCAACAAGTCATGAGTCATGACAT
Whole-genome	AMPL2510488	WG_2_2	Fes_sc0000002_1	77981	78005	78231	78255	CCACATTCCCATTACAGCAGAACT	TTGTTTCTGTTTGCAGAACAAGCA
Whole-genome	AMPL2510489	WG_2_3	Fes_sc0000002_1	347241	347264	347490	347515	TGCCATTAGGAGGGACATATTGC	TGTTGATGATTCGCTGGAAGATCTT
Whole-genome	AMPL2510490	WG_2_4	Fes_sc0000002_1	603556	603578	603799	603827	AAGAACAGCAGATGGTGACGTT	GTAGTGCAATTCAATTTTACCACATCCT
Whole-genome	AMPL2510491	WG_3	Fes_sc0000003_1	513810	513838	514053	514083	ATTTTTGTAGCTCTCGTTCTCGTATTCA	ACACTTTTGATTCCATGACAACAATTTACA
Whole-genome	AMPL2510492	WG_5	Fes_sc0000005_1	34012	34037	34256	34286	TGACCTGTGATTTTGCAATGATCAC	GTTCTTGAAGAAGAAAAACAAAGGGAACTT
Whole-genome	AMPL2510493	WG_6	Fes_sc0000006_1	168756	168785	168972	168997	TCTCCTTAAGTCCTAACTAATGAAGTCGT	CATCTCACTGAGTTGGAAAACTCGT
Whole-genome	AMPL2510494	WG_7	Fes_sc0000007_1	687720	687750	687968	687992	CATAACTGTCAAATGCAAACGTAAAGAAAC	CGAAGATGTATGTGACAGCTGGTA
Whole-genome	AMPL2510495	WG_9_1	Fes_sc0000009_1	330399	330421	330633	330662	GGGTGAAATCTCTGCCCAAGAT	TAGCGATATTATGCTATCTACCAACTCGT
Whole-genome	AMPL2510496	WG_9_2	Fes_sc0000009_1	179923	179951	180146	180176	TGATCATCAAGCTCTGACTTAATTGTCC	AAGAATTTAGGAAGTGGAATCATACCTGTG
Whole-genome	AMPL2510497	WG_9_3	Fes_sc0000009_1	374657	374679	374900	374928	TTGTTCTCACGGTGCCCTTTTA	TGATTTGTTAAGGTATGCCTGTTGGTAA
Whole-genome	AMPL2510498	WG_10_1	Fes_sc0000010_1	204868	204898	205112	205142	ACTGATCAAACTTGCAGGTAATATCAATCT	TCCTAATTCAATCAAGAACAAACATCACCA
Whole-genome	AMPL2510499	WG_10_2	Fes_sc0000010_1	44258	44285	44509	44532	CTTATTTGTTTGATTTGTGCATGCTGT	ACGCTGACGATTTTTGTAAGTGC
Whole-genome	AMPL2510500	WG_11	Fes_sc0000011_1	637784	637814	637980	638002	GCAGGAGGTATTTTTGTTAATTTAGAAGCA	GCACTTTACCGGAATTCGGAGA
Whole-genome	AMPL2510501	WG_14	Fes_sc0000014_1	198233	198262	198478	198507	GCTACTTGTTCTTATCTTTACTCAAGCCA	GAACAGCCAATCTTACTATAATCTTCCCA
Whole-genome	AMPL2510502	WG_15_1	Fes_sc0000015_1	215917	215939	216167	216189	TCAGATTCACCGTTCAAGCACA	CGTCTTGTCCCACCGGAAATAT
Whole-genome	AMPL2510503	WG_15_2	Fes_sc0000015_1	40487	40513	40650	40678	CCGCTCTCGTGAAAATATTGTTGAAA	TTATTTCTAGATGGACCAGAGTTCCGTA
Whole-genome	AMPL2510504	WG_19	Fes_sc0000019_1	386186	386215	386429	386455	TGTAGACGAAATAATCACAACTCACATGA	TTTTAATCTGCATGTTTGCGTTTTGC
Whole-genome	AMPL2510505	WG_20	Fes_sc0000020_1	261344	261368	261567	261596	GCAAGGCTGTTGTTCTCCATGTAT	TGAGAAAATGACCGTTAAAGAACTACAGT
Whole-genome	AMPL2510506	WG_24	Fes_sc0000024_1	50270	50296	50517	50539	CATTAAACAAAAGCATCGGCTGCATA	CAAAACTAGCATGCGACCGAAT
Whole-genome	AMPL2510507	WG_29	Fes_sc0000029_1	47948	47976	48192	48222	TGTTATTTCAGCAAAGAAACAAGAACCA	GAGAATTCTATCTCTGAGAATGATGGGATG
Whole-genome	AMPL2510508	WG_33	Fes_sc0000033_1	53726	53757	53966	53998	AACCCTCTCTCATATGAATTTCAGTGTATTA	TTACGTACACATAGCATAAACACATTTAGTGA
Whole-genome	AMPL2510509	WG_35	Fes_sc0000035_1	192265	192295	192509	192539	TTGGGTGCAAGTTAAATTAACAGAAAGTTT	GGCTTCTGCATAAAATGATCTCAAAGAAAT
Whole-genome	AMPL2510511	WG_37	Fes_sc0000037_1	90575	90604	90804	90832	ATCTTGTATACAAGATTCAAGTGCCAAGT	ACTGAAGCTGAGATTAAGGTAGCTTTTT
Whole-genome	AMPL2509680	WG_40	Fes_sc0000040_1	1286	1308	1381	1411	GGGACGGGACGGGATATACTTT	CGAAAATGTCACCATTTACTTTTGATGAAC
Whole-genome	AMPL2510513	WG_41	Fes_sc0000041_1	153582	153610	153825	153855	TAACATGTCCAGAGAATCTACATCTCGT	CAGGATATGATGGTAGAAAGTGTTGAGATG
Whole-genome	AMPL2509682	WG_45	Fes_sc0000045_1	194144	194174	194282	194308	GAGAAAATACATCTTAGGAAGCATAGCACA	TGTTCGTAGTCGAATTCTCGAGTTTC
Whole-genome	AMPL2510515	WG_46	Fes_sc0000046_1	44706	44728	44945	44972	GCCCAACTGTACAAGTTGCTTT	CAGATAGAAAGTGGCATTGGACAACTA
Whole-genome	AMPL2510516	WG_52	Fes_sc0000052_1	104673	104696	104922	104947	CGACATCTCCAACTCAAAGTCCA	CGAAGTGCGTAGTTATGGTCACTAT
Whole-genome	AMPL2509685	WG_53	Fes_sc0000053_1	28281	28311	28400	28423	ATGCACTCTAATTTTAATCGTGTAGATCTC	ATCGAAAAGCGAAACTACGCACT
Whole-genome	AMPL2510517	WG_54	Fes_sc0000054_1	98489	98512	98728	98757	TCCGGAGAATCTCGCTAGCTTTA	GTCTATACAAGGAGGAACAAAAGAGATGG
Whole-genome	AMPL2510518	WG_63	Fes_sc0000063_1	60997	61019	61244	61271	GGAAAACAGCAGCAAATCATGC	AACCGAGTATCATTTAACATCAGTGCA
Whole-genome	AMPL2510519	WG_64	Fes_sc0000064_1	192716	192743	192958	192988	CAACTCTTCCATCTTCCTTCTATTGGT	TGGTGTTACTGTCTACATAAATGTGTTTGA
Whole-genome	AMPL2510520	WG_66	Fes_sc0000066_1	15893	15922	16143	16167	CTGGCTGTAGTTTTATCGCTGAATATAGA	GTTTTCCCACCAGTACAAGATCCA
Whole-genome	AMPL2510522	WG_72	Fes_sc0000072_1	212328	212359	212571	212602	CGTAACCTTTTTATATTTCCCACAATTCCTT	TTTTTCATTCCCTCCCAAATGTTAATTATTT
Whole-genome	AMPL2510523	WG_74_1	Fes_sc0000074_1	85758	85782	86006	86029	ATGCTTCGGTGTATGATCACTTGT	ATGGAATCTCTTGCAGTGCTCAA
Whole-genome	AMPL2510524	WG_74_2	Fes_sc0000074_1	32404	32433	32640	32670	TGAAACAAATAGTGTCAAGTCTTGCTACT	TACATTTGAAGAAGCAAATGAAAGCAAGAA
Whole-genome	AMPL2510525	WG_80	Fes_sc0000080_1	94613	94638	94799	94825	GGCATGATATGTAAGGTTACGGGAA	CCATTTCTGCAGCCATTATCAAATCT
Whole-genome	AMPL2510526	WG_81	Fes_sc0000081_1	67537	67567	67744	67772	CTTTGAACATAACCCTAAAACAATTGAGCT	CTTGATACACATTCGGCAAGTTATCTTC
Whole-genome	AMPL2510527	WG_84_1	Fes_sc0000084_1	105099	105129	105350	105373	CAAATACTAGCTAACGTCTTCAATTTTCCC	TGTGCTTGTTTGCTGTTCTCTTC
Whole-genome	AMPL2510528	WG_84_2	Fes_sc0000084_1	107382	107409	107629	107655	CTCATGTAGTATTTCAGCACCAGAGAA	CAACATCATTATTGCATCACACCCAA
Whole-genome	AMPL2510529	WG_88	Fes_sc0000088_1	82438	82462	82682	82709	TTGCAATAAGGCCACCTAAAGAGT	TGGCAATGTTAAACTTTTAGGTCACCT
Whole-genome	AMPL2510530	WG_89	Fes_sc0000089_1	178043	178068	178295	178317	CAGGTCTGATTGATCAAGCAAAACA	GGTTCCGGATTTTTCTGGCTCT
Whole-genome	AMPL2510531	WG_91	Fes_sc0000091_1	80209	80231	80432	80462	GCTTGTGGCGATTGTTACGATT	ACATGCAGATAAAACTGCAATTAATTCCTT
Whole-genome	AMPL2510532	WG_95	Fes_sc0000095_1	128542	128568	128775	128805	CCCGGACCCATATATCTCTTTGTAAC	CCTCACCATTCAATTACACAATAACTCCAT
Whole-genome	AMPL2510533	WG_96	Fes_sc0000096_1	72265	72288	72511	72539	ACTGCTTTTACCTCCTTTGTGCA	GCAAGGTACTCTTTAGCATCACTTACTC
Whole-genome	AMPL2510535	WG_104	Fes_sc0000104_1	184440	184462	184624	184654	CGGAAGGAAAGGTTGGGCATAA	GTGTCAACACAAATACATAATCAATGAGCT
Whole-genome	AMPL2510536	WG_105	Fes_sc0000105_1	48780	48802	49024	49054	TGAGGCCTGTCTTTACCTTCCT	GGATGAGTTAACTGTATAAGAACTTTCCGT
Whole-genome	AMPL2510537	WG_113	Fes_sc0000113_1	36482	36504	36731	36756	AAGGGAACAGTACCCTCCGTTA	TGGTCTATGGGCATTATTTGTCACC
Whole-genome	AMPL2510538	WG_116	Fes_sc0000116_1	2885	2907	3120	3150	GCAGTGCTGGCTCCTTACTATC	GGTAGGTGAAGTGGTTAAAACAAATAATCA
Whole-genome	AMPL2510539	WG_119	Fes_sc0000119_1	77627	77657	77847	77869	AAATAAATAAACCAAGTCTTGGGTTCCTCT	TGACATCTCCAAAGCTTCAGCT
Whole-genome	AMPL2510540	WG_120	Fes_sc0000120_1	113456	113486	113700	113730	CAACTCTTTTGCTCCTATGATTCGTTTATC	GACAAGATCATACAAACAAATTGGATGGAT
Whole-genome	AMPL2510542	WG_129	Fes_sc0000129_1	13589	13619	13834	13861	TTGTATGAAGGAAAGGAAACATACCTTTCA	CCCTTCGCTCTAACATACAATTTTGAA
Whole-genome	AMPL2510543	WG_134	Fes_sc0000134_1	20423	20445	20672	20697	GCTCCTTTCCGGTTTAGAAGCT	CCCATTCTACCAACACGAAAGTGAA
Whole-genome	AMPL2510545	WG_147	Fes_sc0000147_1	2761	2783	2997	3019	GGGATTATCCGCCTCATTGTCA	GCTGGACTGGTATCATGCACAT
Whole-genome	AMPL2510546	WG_157	Fes_sc0000157_1	3102	3128	3348	3376	GGCTGATGCCATTTGTGTTAATATGG	CTATCACCACAGACAAATTAGCATTCTG
Whole-genome	AMPL2510548	WG_178	Fes_sc0000178_1	83121	83145	83368	83394	TCCACTATCCAGCTACATTGTCGA	TGCTGTTTCTTCCCAGACATATCTTC
Whole-genome	AMPL2510549	WG_180	Fes_sc0000180_1	31144	31169	31381	31411	GCCGGATTTACGTTGAATAGTTTGA	TGAATATATTGTTTGTCGTGACTAACTCGT
Whole-genome	AMPL2509719	WG_222_1	Fes_sc0000222_1	193812	193835	193960	193986	CCACTCATCCTCTTTTGACACCT	GGAAGAAGATGTGACCAGGTTATGAT
Whole-genome	AMPL2510552	WG_222_2	Fes_sc0000222_1	19292	19316	19515	19544	CGGGCAGAAATTTGATACAACAGA	TCTTGACAATCAAAATGCAGCATTTCTTT
Whole-genome	AMPL2510555	WG_228	Fes_sc0000228_1	81780	81808	82021	82049	GGCTTCTATACTTCTTTGACGAATATGC	CGAAGATGAACTGCACAAAACCTAATTC
Whole-genome	AMPL2510556	WG_231	Fes_sc0000231_1	63684	63714	63926	63956	CGAACATATCAAATATCGGTTTGTTCAAGT	AGATACACAATCACATCTTACATGAAAGCT
Whole-genome	AMPL2510558	WG_238	Fes_sc0000238_1	86964	86987	87210	87238	CTCTCCTTCCTTGATTGTTCCGA	GCAAGCAATGAGAAATCGATTGACAATT
Whole-genome	AMPL2510560	WG_287	Fes_sc0000287_1	29953	29979	30201	30226	CCACCCTTTTCAAGTGTGATATTTCC	TCAGTTTTACCTTAGGTTGCAGCAT
Whole-genome	AMPL2510562	WG_320_1	Fes_sc0000320_1	37752	37782	37989	38014	CCCTTGAGATGCTTTAGTCATTTACTTAGT	TGAGGCCAGAAGTTTCCTTCTTTTT
Whole-genome	AMPL2510563	WG_320_2	Fes_sc0000320_1	38301	38326	38545	38575	AGTTGCCCTTGAACAAAATGCATTT	GCAACAGAGACACAATAAAAACTTGTCTAT
Whole-genome	AMPL2510564	WG_337	Fes_sc0000337_1	10381	10408	10633	10655	CAAGTGTGTTTGATCAATGTTCATGGT	CGGACGTGCCTTTACTTGTCTA
Whole-genome	AMPL2510565	WG_339	Fes_sc0000339_1	19906	19935	20147	20177	TTTCAGCCCAAATAAATTTAGGTTCTCAA	AAACCTAACGCATTAAACCGAAAATTTACT
Whole-genome	AMPL2510566	WG_344	Fes_sc0000344_1	125259	125289	125488	125518	TAACACCAAATAATAGTTACGCGAGAAACA	AGGCATAGATGCCAAAACTATCTTTTCATA
Whole-genome	AMPL2510568	WG_359	Fes_sc0000359_1	177	209	396	426	CTTTTGAAATAGAGCTTCATAAGAAGTTTTGT	ATAAGCTTCCATTTTCTACTCTTCTCAAGG
Whole-genome	AMPL2510571	WG_369	Fes_sc0000369_1	33927	33957	34148	34171	ATTTAAAGTGGTTGACTTTGATTCTGATGC	GCAAACACGGGTAGTGTAGACAT
Whole-genome	AMPL2510573	WG_391	Fes_sc0000391_1	162726	162755	162969	162999	TTTTGCTGTAAAAGAACTGTCATAAACGG	CGACAACCTTTTGATTTGTTTGAAGCTATA
Whole-genome	AMPL2510576	WG_416	Fes_sc0000416_1	22756	22784	22990	23019	CATTCTTTAGTCCATTCATTCCCTCGAT	ATTAGCTCATGCATCCTTCTTTTCCTTAT
Whole-genome	AMPL2510577	WG_457	Fes_sc0000457_1	14551	14579	14799	14825	GCGTTTTGATTAATCGAAATTGATTCCG	CTGTGACTAGGTTCTTTTGCAAGAAC
Whole-genome	AMPL2510578	WG_469	Fes_sc0000469_1	90247	90274	90497	90521	CGATACCAGTTGATTTCACAAAAGTCG	GCTTGACATGATCCGAATAAACCG
Whole-genome	AMPL2510579	WG_490	Fes_sc0000490_1	45443	45465	45662	45692	GGCCCAAGTTACGTCCTAATGT	TTTTTGAAACTCAAGTTCGGATTGGATTTT
Whole-genome	AMPL2510581	WG_503	Fes_sc0000503_1	9510	9532	9674	9695	GAAAGTCTCTGGGTCAGCTGAA	CGGGTCACAATGAGGAAAGCT
Whole-genome	AMPL2510582	WG_507	Fes_sc0000507_1	5442	5469	5682	5711	TCCGTTTAATGTCCACTGTAAATACCC	TCCACTCAACCAACAATAACTACGAATAC
Whole-genome	AMPL2510583	WG_522	Fes_sc0000522_1	40726	40757	40959	40991	TGACACTAAATATGGGTCTATTAACCCAAAC	AATGTAATAAAGGTTAGTCGTCACTTTATTCT
Whole-genome	AMPL2510584	WG_532	Fes_sc0000532_1	93940	93970	94185	94214	AGATTCGACATCCAATTTTAAGTATGCTCT	CAAGATATTTTACTGACGTTCACACCATG
Whole-genome	AMPL2510585	WG_539	Fes_sc0000539_1	63986	64014	64233	64260	CCTTTAGGACGAGAGAGAAATAAAGAGG	CTTCTCATATTCATTCTTGATGCGGTT
Whole-genome	AMPL2510587	WG_575	Fes_sc0000575_1	137149	137175	137394	137421	CTTCAGTAGCAATTGAAGTTTGGGAT	CAGAGAAAGAACTACAAAGTGCAAAGG
Whole-genome	AMPL2510588	WG_579	Fes_sc0000579_1	140954	140981	141203	141228	CTGTAGATTGTGATTCCAGTTTGATGC	TACTTTGCTCATGGACTTGAGGTTG
Whole-genome	AMPL2509754	WG_594	Fes_sc0000594_1	93709	93739	93847	93877	CTCAATAGATGATGTACCGTTCTGATAGTC	AATGGATGGTTTATTGCAAAAGAGTGATTA
Whole-genome	AMPL2510589	WG_657	Fes_sc0000657_1	87512	87534	87763	87785	GGAGGAGACATTTCTGGCATGT	GACCGGATATGATCCAAACCGA
Whole-genome	AMPL2510591	WG_675	Fes_sc0000675_1	30508	30538	30753	30775	TACATGATAACATTCTTATTGCACACGGAA	CCTTGTCCGAGTCCTTTTCCAA
Whole-genome	AMPL2510593	WG_681	Fes_sc0000681_1	22062	22092	22274	22303	ATTTAGGAATGGATTCTTTGAGGTCAATGA	TTTTTAAGGTATCAAGTGTGGGTACATGA
Whole-genome	AMPL2510595	WG_701	Fes_sc0000701_1	38000	38030	38247	38274	CCTTTCCTACCTGATTATCCATTGATACAA	CCATACTCGTGTTCTTCCTTCTTCTAG
Whole-genome	AMPL2510597	WG_712	Fes_sc0000712_1	46021	46043	46265	46293	ATACTGAGGCTCGGCTCGTATA	ACAAACAACCTTTCCTAATAAGGCTTCT
Whole-genome	AMPL2510598	WG_733	Fes_sc0000733_1	16595	16618	16840	16869	CTAGTATCGGTGTCCGAAGCATT	TATCTGATAATTTGCTGCAGAGAGATTCC
Whole-genome	AMPL2510600	WG_759	Fes_sc0000759_1	37205	37227	37447	37470	CTGGCTCACGTTTGCCATTTTA	AGAGGATCTACAGCGTCGTTGTA
Whole-genome	AMPL2510601	WG_770	Fes_sc0000770_1	47436	47465	47682	47704	TGACAGTAAGAATTCCATTAGCAACAACA	GCGGGAAAATCATGCTGAGAAC
Whole-genome	AMPL2510602	WG_773	Fes_sc0000773_1	11308	11331	11558	11581	TCGATCCGTATGTTCCTCTTCCT	ATGAGGAAGGGATGGCGAAGCAA
Whole-genome	AMPL2510603	WG_774	Fes_sc0000774_1	28248	28270	28496	28519	TATCCGGGTATTCGGGTCGAAT	AGTGTCAATCGGGTCAAATCGAG
Whole-genome	AMPL2510604	WG_811	Fes_sc0000811_1	17822	17852	18069	18096	AGAGCTGAAAGGTTCATCTTTAATGATTGA	TGTCCAACTTAACATCTGATCCAAACC
Whole-genome	AMPL2510605	WG_852	Fes_sc0000852_1	19206	19228	19441	19471	GGGCTGCAGCTGAGATAAGAAA	AAGGGAAATAATTACCTTCTCTGTGTTAGT
Whole-genome	AMPL2510609	WG_982	Fes_sc0000982_1	39046	39071	39298	39320	AGGAATTTACCACAACCGATGATGT	ATCCGACGGACACATCCACCAT
Whole-genome	AMPL2510610	WG_990	Fes_sc0000990_1	16688	16712	16936	16962	GAGCCTCAGAACTTGCAGATTTTG	TCTCACCTAATGGTGTGTTATCGATG
Whole-genome	AMPL2510612	WG_1043	Fes_sc0001043_1	9652	9677	9821	9851	TATATCGGGACTTGCGATTTTCTCG	CTCGTTGTTGATAACAATACACATTCTTCA
Whole-genome	AMPL2510613	WG_1095	Fes_sc0001095_1	30371	30399	30620	30645	CTCATCCTGAGATGGAATAAATGCAAGA	GACAAACCACGTGTGTTACTTTTGA
Whole-genome	AMPL2510615	WG_1135	Fes_sc0001135_1	22741	22764	22944	22974	CCCAAAGCATCATTTCGGATGAA	TCGAGTATTCACACATAAAAATCATTGGGA
Whole-genome	AMPL2510622	WG_1243	Fes_sc0001243_1	21541	21564	21769	21796	CCCGGAAGCAAGACAAATTTTGA	CCCTGAGACCATGAGACTCTTCTTTAA
Whole-genome	AMPL2510623	WG_1245	Fes_sc0001245_1	37686	37713	37887	37911	GAGATTGATCATTGAAGTGGTACCGAT	GCAGGATATGAGGCCAATGTAGAC
Whole-genome	AMPL2510624	WG_1276	Fes_sc0001276_1	34352	34376	34600	34625	ATCAAAGTATCGATCCACTGGCAA	CCATTTCACTTCTGTTCTGCCTGAA
Whole-genome	AMPL2510625	WG_1284	Fes_sc0001284_1	64829	64856	65074	65103	TCTTTGTCTTGACCTACAAATTGAGCA	TTTACAGCAAAGGCAATATCTGGTCTTAT
Whole-genome	AMPL2510626	WG_1301	Fes_sc0001301_1	14586	14608	14831	14858	CTGTGCCATTGGTTTCTTGCTT	GCACAGTTGTCTATATGAGAATGTTGC
Whole-genome	AMPL2510628	WG_1310	Fes_sc0001310_1	35549	35575	35799	35823	ATCAACCACTCAGAAGACGAAGACGA	ATCCTCAACAACCTAGGGTGTTTC
Whole-genome	AMPL2510629	WG_1315	Fes_sc0001315_1	6202	6224	6435	6465	GCGGTGAAGCAACACTAGTTTG	GCTATTTCCACAAGGAAAAGAATATCGTGT
Whole-genome	AMPL2510634	WG_1453	Fes_sc0001453_1	101855	101877	102104	102126	CCTACAATGGCATCACCGGATT	CCCGACCCGAATTCAAAGCTAG
Whole-genome	AMPL2510636	WG_1478	Fes_sc0001478_1	12620	12650	12825	12855	AATATTTAATGGTGTGATAGGTCAAGCAGT	GTAAATTCAGTCAATCAGATTTGGAAACCA
Whole-genome	AMPL2510638	WG_1520	Fes_sc0001520_1	49576	49601	49784	49809	ACTCTGCAGTAAATTGGATTTCGCT	GCACAATGCAAGGACATTGAAACAA
Whole-genome	AMPL2510641	WG_1572	Fes_sc0001572_1	14870	14897	15115	15138	GTATCTGAAGATTGGTATGTGATGCCT	CGCAAGGAATAAGCTCATCTGCT
Whole-genome	AMPL2510642	WG_1578	Fes_sc0001578_1	9705	9728	9947	9977	GGTATCAAAGCCGATTCTTCCCT	ATTTTTGCAGCATCTGTTGGTTTAGTAATT
Whole-genome	AMPL2510643	WG_1617	Fes_sc0001617_1	41126	41155	41370	41400	CCTAGACATTCAAGGACATATAAGTCACT	ACTTTGTAGTGAAGTTGTTTGTTTTGACTT
Whole-genome	AMPL2510644	WG_1683	Fes_sc0001683_1	139841	139865	140087	140115	AATGGGCTACAACAAAGGGTATGT	TTGTATAAAAGACTCGGAATGTTCCCAT
Whole-genome	AMPL2510645	WG_1684	Fes_sc0001684_1	2386	2409	2603	2633	CGGGCAAGTTAAGGGTTCTTATG	CCGCTATTCGTTTTTATAACGACAAAGTTA
Whole-genome	AMPL2510647	WG_1705	Fes_sc0001705_1	40693	40722	40937	40967	AAAATTGAGTTTGACAAAAACCATTGGTG	TGCTTTATACACTATATGCATGCAAAACAT
Whole-genome	AMPL2510649	WG_1736	Fes_sc0001736_1	40640	40664	40885	40912	CCAAATTGTTTCTCCGTAATGCCA	ATTCAGTTCCACTAAGAGAAGCTTCTG
Whole-genome	AMPL2510650	WG_1738	Fes_sc0001738_1	51231	51260	51483	51505	CGTACCCTAACAATAATTACCTGTCTTGT	CAGGCCCTCAAACTTTGAATCC
Whole-genome	AMPL2510653	WG_1764	Fes_sc0001764_1	27832	27856	28076	28106	CGTTCCGTAAATTTACGGTCCAAT	ACATTAAACCTTATGTAGAATGAGGAAGCA
Whole-genome	AMPL2510654	WG_1775	Fes_sc0001775_1	82831	82858	83083	83105	GAATCGCTTACACTTCGAGTATTTTCC	CTTCCAGACGGCCTGTAAAGTA
Whole-genome	AMPL2510660	WG_1878	Fes_sc0001878_1	100127	100149	100336	100366	CAACAACGTCCAGACCTTCAGT	GCCAACAATGTCCAAATGATAAAGTAGATT
Whole-genome	AMPL2510662	WG_1881	Fes_sc0001881_1	2303	2333	2552	2577	TAACTTGTGTGAAACCTATTCTTGAAACCT	TGCATTCTGTGTTTCTTCATGAGCT
Whole-genome	AMPL2510664	WG_1966	Fes_sc0001966_1	2498	2531	2716	2747	ACTTCTCTAATCTAATCGTATGAATTTTTCAGA	CAAATATCGGTATTTCCATCAACATATGAGA
Whole-genome	AMPL2510669	WG_2059	Fes_sc0002059_1	25575	25599	25820	25849	TGAAAAGGTTGTACGTGGAATCCA	ATGAATGGTCCGTCGAAAACTCTAATAAT
Whole-genome	AMPL2510670	WG_2086	Fes_sc0002086_1	1561	1590	1796	1819	TCAGACAGAGAACAATAACGTATCAAACC	TTGCTTGAAACCCTAGCCCATTA
Whole-genome	AMPL2510671	WG_2090	Fes_sc0002090_1	4732	4755	4950	4979	GAACCTCATTCTTGCGTTCAACA	GGAAGCAAAGTGTATTTTTGGGATTTTGA
Whole-genome	AMPL2510672	WG_2097	Fes_sc0002097_1	650	674	862	892	CCAATGCTTCCAAAGCCTTGATTG	GCAAAAATGGAATTCTCTCCTTCAACATTT
Whole-genome	AMPL2510673	WG_2116	Fes_sc0002116_1	8189	8211	8440	8462	ACTGTCCACTGCAGGGAAAATT	GGAGACTTTAGCTCCTTGGCAA
Whole-genome	AMPL2510675	WG_2143_1	Fes_sc0002143_1	6131	6155	6379	6403	AGAGTAGGTACACAGAAGCGATCA	CAAGGAGAAGATCATTGCGAGACT
Whole-genome	AMPL2510677	WG_2143_2	Fes_sc0002143_1	7054	7081	7297	7326	CTTGCACTTAAAGAGCATAGCATACAG	ATTAGAGAGCAACATGTGTATGAGATAGC
Whole-genome	AMPL2510678	WG_2175	Fes_sc0002175_1	22048	22070	22222	22246	CAGTGGAGAAGAGCAAGCTCAA	CGGATGGTGATCACAATGAACTCC
Whole-genome	AMPL2510679	WG_2229	Fes_sc0002229_1	39766	39792	40015	40040	CAATTTGGTATTTTGGCCATCAAACC	CCACAAAAGACAAATTTGAGGGCAA
Whole-genome	AMPL2510682	WG_2407	Fes_sc0002407_1	41732	41760	41893	41921	ATCTTTCAACTGATCTAGTTACAAGCCA	TATTGGAGGACTAGGGAAAACTGCTTTA
Whole-genome	AMPL2510683	WG_2414	Fes_sc0002414_1	17324	17353	17553	17583	CCAAAATGTAAAAAGAAAATGCTTGCCAT	ACTATTTTTCTCTTCTTACAACAGGTTGGT
Whole-genome	AMPL2510685	WG_2470	Fes_sc0002470_1	9284	9312	9438	9468	TGTTTGTATCGACATGGCTATATGTTGT	ATTACATCACCTTCCGAAATATTCCTCTTC
Whole-genome	AMPL2510686	WG_2471	Fes_sc0002471_1	37864	37886	38110	38138	GGCAAAAGTTTGTCACCAGCTT	GTTCTTCCTAGAACATATGAAGTTCCCA
Whole-genome	AMPL2510690	WG_2522	Fes_sc0002522_1	7556	7587	7744	7777	GTGTGCAAGCATGCTATATGTTTATTTTACT	TTCAAACAAAAGGGAAACAACAAAGAAACATAA
Whole-genome	AMPL2509891	WG_2563	Fes_sc0002563_1	13543	13565	13639	13669	CCATACGCACTCGCATGTAACA	TATGTGTGTTTTGTTGCAAGATCCTAGTAA
Whole-genome	AMPL2510696	WG_2609	Fes_sc0002609_1	44557	44587	44802	44831	GTATACAACATAATCCGTTGTAGTCTAGGT	CCGACACATAATTATTGATGAGCTTTTGA
Whole-genome	AMPL2510697	WG_2753	Fes_sc0002753_1	1233	1255	1469	1491	GGCGTGCCCTTGCATAAAAATC	CCGGATGTTAACCGAATTCCGT
Whole-genome	AMPL2510698	WG_2763	Fes_sc0002763_1	10740	10764	10982	11008	TCATTTTTGTGCTGTTTCTGTGCA	ACATATCTTCGATCTAGCCCTCCATT
Whole-genome	AMPL2510699	WG_2809	Fes_sc0002809_1	2356	2382	2600	2630	CCTACAATGTTTCTCCTTCGAAGAGA	CAGAAATCTGGCAACAAATAACCATCATAT
Whole-genome	AMPL2510703	WG_2866	Fes_sc0002866_1	5019	5041	5244	5272	CTCACCAGCAATTCTCCTGCTA	GATAGGAATGCAGAATGCTAACTAAGGA
Whole-genome	AMPL2510705	WG_2945	Fes_sc0002945_1	18953	18975	19186	19212	CGGAATCCGTTTCCTTGAGACA	AACACCATTACACTCCATTTCCTTGA
Whole-genome	AMPL2510709	WG_2983	Fes_sc0002983_1	10313	10335	10554	10584	TCCTATTCAAACGCCACGAGAA	GTCAAACTAGATTAAAAACGATGATTCGCT
Whole-genome	AMPL2510710	WG_3037	Fes_sc0003037_1	56221	56246	56463	56491	TTGCATGAATGTGTTCTAGTGAGCT	CAAAATTCAACATGCAAAGAGTTTGCTG
Whole-genome	AMPL2509913	WG_3062	Fes_sc0003062_1	1699	1721	1826	1853	TTCTTCGCCTCCCATGGAAAAT	GGGTTTTTCAATCGCTATGTTTGTCAA
Whole-genome	AMPL2510713	WG_3146	Fes_sc0003146_1	66679	66705	66923	66953	GTATGGGAATCCCTATCCTCGTAAAC	TTTTTACAAACCCTCTCTCATAATTAACGG
Whole-genome	AMPL2510717	WG_3173	Fes_sc0003173_1	10414	10444	10662	10685	AGAAACCTATATCCGTATATGAAACCTGGA	GGCGGAAGGAAAACTAGGAATGA
Whole-genome	AMPL2510724	WG_3237	Fes_sc0003237_1	16138	16163	16382	16410	CGTCTACAGTGAACAAAATAGGCCT	GACGAAATGCCTCTAAGAAGCAATTTTT
Whole-genome	AMPL2510727	WG_3389	Fes_sc0003389_1	30998	31027	31247	31272	AGGTTTAGCACCAACGTTTAAATCAAATC	CTTATAAAGCGGTCACGAGGTAACT
Whole-genome	AMPL2510730	WG_3437	Fes_sc0003437_1	19821	19851	20073	20095	TGTAGACCACTTGATTCTAAGACATACAGT	CCTGGACCACGTGATCAAGAAA
Whole-genome	AMPL2510732	WG_3477	Fes_sc0003477_1	22347	22371	22592	22621	CTACACTTGGAGGATGGTCTTGTG	GTTGTTTGCTGATAGAATTAGGAGAACTG
Whole-genome	AMPL2509937	WG_3537	Fes_sc0003537_1	11919	11945	12065	12093	CTTTAGGTTTTAGGGTCTCTTGCCAA	TGAGAATACCGAGGTAATGAACCTCTAG
Whole-genome	AMPL2510733	WG_3539	Fes_sc0003539_1	13732	13757	13915	13945	AATGGATTTGCATTGCAGAGTGATG	CGGGTCGGATTTGATGAAATTAGTAAGATA
Whole-genome	AMPL2510735	WG_3757	Fes_sc0003757_1	25829	25851	26064	26091	GCGCGAGTGTATTTCATCAACC	AGTTTAAGCAACAGGATCAACTTTTGC
Whole-genome	AMPL2510736	WG_3759	Fes_sc0003759_1	10498	10524	10660	10688	CTAAACACAAGTATAGGGCAGTGGAA	GCCTTCTTGAACATAAATTGGCGTTAAC
Whole-genome	AMPL2510738	WG_3830	Fes_sc0003830_1	8706	8736	8942	8972	GTGTCAAGTAAAAAGCATAACTCTTGTAGC	CAGTGTTTAGAAGTTTATAAGGCGAATTCA
Whole-genome	AMPL2510739	WG_3854	Fes_sc0003854_1	17706	17728	17875	17905	GCGACTAGCGTAGTAACCAGAA	GAAGAAGATGCAAAGAGAAACTCAGTATTG
Whole-genome	AMPL2510743	WG_3935	Fes_sc0003935_1	8779	8802	8981	9006	ACCCATTAAGAAGCAAGCTAGCA	CCGCAGGACAACTTATATTCTCCAC
Whole-genome	AMPL2510744	WG_3971	Fes_sc0003971_1	49776	49798	50021	50050	CAAAAGGGTACCTGTGGTGGAT	CAGGAAGTGGTGAATTTGAACATATTTCT
Whole-genome	AMPL2510746	WG_4080	Fes_sc0004080_1	18173	18198	18420	18443	TCGGATCTGATTCAGATTCTGAGGA	GAGCCACCAACATAAACTTTGCC
Whole-genome	AMPL2510748	WG_4127	Fes_sc0004127_1	7691	7713	7840	7867	TGTTCCTGTATTGCGCACTCTT	CAGCTGAAGAGAAGAGCATAACATTCA
Whole-genome	AMPL2510749	WG_4178	Fes_sc0004178_1	12476	12501	12725	12749	CCTAATGACATTGTTCTCGGCCTAA	CAAAAGACAACATCAACCTCGGAA
Whole-genome	AMPL2510751	WG_4185	Fes_sc0004185_1	8020	8042	8189	8212	GCAGCGAAATTACCGGTGAAAG	GAAACAGTAGCAGCATGCAATCA
Whole-genome	AMPL2510753	WG_4210	Fes_sc0004210_1	35958	35982	36201	36230	CGATGACTGAGTCAATGACGATCA	GATCGAATACCATCTTCAGGATGAGTTAC
Whole-genome	AMPL2510755	WG_4238	Fes_sc0004238_1	35943	35972	36191	36217	CCATTTTCCGTGTAAATTATACCGTTTGA	AGCTTATGAGAGAGGAGATGAAACCT
Whole-genome	AMPL2510756	WG_4273	Fes_sc0004273_1	37348	37375	37590	37619	GGTTTTGCTTCCTTTGATCCAGAAATC	CTCATAAACACGGTATGAAACTTTCGAAG
Whole-genome	AMPL2510757	WG_4290	Fes_sc0004290_1	3	26	201	227	GGACTTGTTCCTTCCTTTTCGCT	GAAGCAGAACCCATGATCAGTATCTC
Whole-genome	AMPL2510765	WG_4338	Fes_sc0004338_1	7219	7247	7468	7493	CCTTGCAAACATACTCTATATGGTCACA	GGTATGGGTGTGTTGGTTTTCTTTT
Whole-genome	AMPL2510767	WG_4499	Fes_sc0004499_1	13224	13254	13444	13474	GGTAATTCCGTTTTGTGTTAGTTGAAAAAC	CCAACTGCGGATATGGATAAACTCTAAATT
Whole-genome	AMPL2510769	WG_4524	Fes_sc0004524_1	62916	62939	63167	63189	AGATTGTTGCTTTGGCCCTTACT	CAAGAACTGTCCCGACTTGTGA
Whole-genome	AMPL2510771	WG_4567	Fes_sc0004567_1	38742	38767	38991	39013	GATCATGTCAGAGATGATGAACCCA	CCACTTCGAGTTCCGATCGAAA
Whole-genome	AMPL2510772	WG_4604	Fes_sc0004604_1	27190	27219	27441	27464	ACTCCGTTTCTAATTCAATTTCAAATCCG	GCCAAATCGCAATACGGAATTTG
Whole-genome	AMPL2510773	WG_4618	Fes_sc0004618_1	32824	32854	33068	33097	TATTGCTTCTTAATATGCTGCAGTACTTGA	TCCATCTTTGACCACAAAGTTGATATAGA
Whole-genome	AMPL2510776	WG_4739	Fes_sc0004739_1	2062	2084	2308	2336	TCTCTGTGGGTGATATGCCGTA	ACAATGACAACGATTTCCTAACTTGTTC
Whole-genome	AMPL2510778	WG_4773	Fes_sc0004773_1	72310	72337	72554	72584	GCACCATTGTTGTATCAAATGTGAAAC	GGAATTTCTTTCGTCTCAAAAAGGAAAAGA
Whole-genome	AMPL2510779	WG_4816	Fes_sc0004816_1	30957	30980	31202	31224	CAGTAGATCAAGACGACGTCGTT	ACGAAAAAGCCCTTGAACTCGT
Whole-genome	AMPL2510780	WG_4860	Fes_sc0004860_1	58733	58757	58977	59007	GATTCAGTACTTGCTTGCCAAGAA	AACAAACCAAATAGGTAACAAAATCAGCAA
Whole-genome	AMPL2510781	WG_4945	Fes_sc0004945_1	15268	15298	15516	15541	ACTTCACAAATTGCCTCAAGTTATGTAAAA	CATGCAACCAAAAGGAATCATTCCA
Whole-genome	AMPL2510782	WG_4956	Fes_sc0004956_1	15815	15842	16062	16087	AGCTGCAACCAAAAATCAAAACTCAAT	TCATGAAAAAGTTGCGAGTTCCAAG
Whole-genome	AMPL2510786	WG_5071	Fes_sc0005071_1	379	407	626	652	CATGGATACAATTCCATCCAATTACAGC	GAATTGCACCTTGAGAATGTTGTGAA
Whole-genome	AMPL2510788	WG_5198	Fes_sc0005198_1	31904	31931	32153	32178	AACTCAGAGATCCAAGATGTCTCTTTG	GGTTACGTGCTTGAATTCTTCTTGC
Whole-genome	AMPL2510789	WG_5211	Fes_sc0005211_1	1904	1926	2137	2161	CGAGCTCACCACAGGTGAAATT	CAATTCTTCAGTCCCTTCCACACA
Whole-genome	AMPL2510791	WG_5297	Fes_sc0005297_1	176	198	413	441	CTACTGTGTTGGACACGGGAAT	GGGAGGCTATGTTTAGTTAGAAAAAGGG
Whole-genome	AMPL2510793	WG_5448	Fes_sc0005448_1	46778	46804	46990	47016	TGCTGTGTTCTATAATCAAGAAGGCT	CAGACACTCTAAGAGCTTCTTAGCTC
Whole-genome	AMPL2510797	WG_5515	Fes_sc0005515_1	1847	1877	2097	2121	TTGTTTGTATATGTGTCCTACCAAGTTGAA	GTAGCAAGCAGATTCAATCTGCAT
Whole-genome	AMPL2510799	WG_5609	Fes_sc0005609_1	43901	43926	44151	44173	ATCAGAAGAGCCAAGGACAGGAATG	AGCGTTTCGCTGATGATCCTTT
Whole-genome	AMPL2510802	WG_5637	Fes_sc0005637_1	41314	41337	41558	41588	GAATGCAAGGCCCTATTCACAAA	GACACAAACATGAAAAAGAAAAATGAGCAA
Whole-genome	AMPL2510806	WG_5777	Fes_sc0005777_1	17207	17234	17453	17480	TGAAGGGTAACATCATTAGGTACGACA	AAGCATTTCTTGTCTGGAACTACATCA
Whole-genome	AMPL2510807	WG_5782	Fes_sc0005782_1	47232	47258	47449	47476	AGATGCACGAAGGATTCAAATTCAAA	ACTCTTCTCCATGAAGATCGTTTCTTG
Whole-genome	AMPL2510808	WG_5806	Fes_sc0005806_1	17432	17454	17644	17672	CTACTCGTTCACGTCGACTACA	TTACTCCAAGACCTAAAAGATCTTCCCT
Whole-genome	AMPL2510054	WG_5845	Fes_sc0005845_1	7474	7504	7611	7641	CATTAGGGTAAATAGTTGTCTTCTTAGGCA	CTATTATACTTTCCAACCAGTCCAGTGTAC
Whole-genome	AMPL2510055	WG_5974	Fes_sc0005974_1	22576	22604	22719	22748	ACTTGAGGACATCAAGTTTTGAACAAAC	ATGCATATTTGTTCAAAACCCGATTTCTT
Whole-genome	AMPL2510810	WG_6029	Fes_sc0006029_1	13903	13932	14154	14177	GCTCAACTAAACTATGCTACAACGGAAAT	CTCGTCCTTGCTTGTGATAGGAG
Whole-genome	AMPL2510811	WG_6042	Fes_sc0006042_1	19184	19207	19430	19453	GCCTAGAGAAAGAAGTGCCTCTT	CGATTGCGAAAGTCTTGGAGGAT
Whole-genome	AMPL2510816	WG_6300	Fes_sc0006300_1	7781	7809	8024	8054	CATCACTAAGACAAACAGCAATTCAGTT	TTGAGATGTTTCAACATTGGATTTGAAGTC
Whole-genome	AMPL2510817	WG_6313	Fes_sc0006313_1	24860	24885	25103	25133	CATAGTTTGGGATAGTCATGGGCAT	TCGTAAGACACCGAATACATAATCATGTTT
Whole-genome	AMPL2510819	WG_6455	Fes_sc0006455_1	17026	17053	17270	17297	AATTTCTCCATGCATTCAACCATTAGC	ATATTCTTTCGCATCGTAAGTTGTTGC
Whole-genome	AMPL2510821	WG_6633	Fes_sc0006633_1	12202	12227	12437	12462	AAAAACCATTGAAGCTATGGAGCAA	TGTCTAAATCTTCCGGGTAGCTCTT
Whole-genome	AMPL2510826	WG_6922_1	Fes_sc0006922_1	11926	11954	12178	12200	ACCTCGTGGTCATTAATATACTGTCAAC	TGGCAGCAAAAGCATTTCAGAC
Whole-genome	AMPL2510827	WG_6922_2	Fes_sc0006922_1	14595	14617	14831	14859	TGCTCGTCAAGCCAAGTAACAA	GATTACGAAACATCTCTTCTCTTGGGAA
Whole-genome	AMPL2510828	WG_6922_3	Fes_sc0006922_1	29951	29973	30200	30222	TGGACCTCTCAATGTACCCGAA	GCATTGGTTCAGCACAAGTGAC
Whole-genome	AMPL2510829	WG_6931	Fes_sc0006931_1	7996	8026	8188	8210	GAAAGGGTGATTTTGTGTAAGTTTTATGGG	GCTGCGACTAGGTTTCTTGGTT
Whole-genome	AMPL2510830	WG_6957	Fes_sc0006957_1	3362	3384	3570	3594	GGGCGAACTGCCAATTACTATG	CGAATATGGACCCGTTGTACTTCG
Whole-genome	AMPL2510834	WG_7193	Fes_sc0007193_1	23360	23388	23592	23621	ATCTTTGTTCTACAAACTACACGGACAA	GTCTTGACAAACTATTTTTAAGCCAACGT
Whole-genome	AMPL2510835	WG_7239	Fes_sc0007239_1	26265	26287	26512	26536	GTGGACCGTGAAGCGAACAAGA	CACACCAACAAGCAAAAGAGTCTG
Whole-genome	AMPL2510838	WG_7346	Fes_sc0007346_1	28688	28718	28922	28949	CGCATTAATTAAAAATCCAGCAAGAATTCG	ATCAATTTGAAACGCAATTGAAATGGC
Whole-genome	AMPL2510839	WG_7365	Fes_sc0007365_1	15693	15715	15933	15962	AGGATCTTCAATGGCGAACCAA	TGGAATCTTGACCTCTTCATTACTACAAC
Whole-genome	AMPL2510840	WG_7375	Fes_sc0007375_1	18857	18880	19098	19128	ACCTTACCTCCAGGTCTCATACC	ACTTGGTCAATTTGTGATAGATAAGGTAGC
Whole-genome	AMPL2510847	WG_7731	Fes_sc0007731_1	21969	21997	22199	22226	GGTTTTTAATTTGTAGGGAGGCTGAGAT	TGCTATGAAACGCTGTTTTTATCCTCA
Whole-genome	AMPL2510848	WG_7736	Fes_sc0007736_1	7708	7731	7948	7978	AGCATTTTGTTGTGCATGAACGA	GAAGAACGTAACACCCTGAGATATCATAAT
Whole-genome	AMPL2510849	WG_7739	Fes_sc0007739_1	18279	18308	18524	18552	AAACAAGGAACAAGAAATAGCTCAAATGG	TATATGCTTTATCCAATGCTTCGCTCTT
Whole-genome	AMPL2510856	WG_7916	Fes_sc0007916_1	9386	9413	9620	9645	ATTGTTCCACATTGTAAACTCCCATCT	GATTCTCGTGTCCATTTTGTTCTGC
Whole-genome	AMPL2510857	WG_7990	Fes_sc0007990_1	4440	4466	4690	4714	TCCCTCTCCTGATGTTATCTGTAACC	CGTTTGCAAGGGTGTATAAAACGC
Whole-genome	AMPL2510861	WG_8641	Fes_sc0008641_1	32756	32778	33000	33022	CTCTCCGGATTGAGATGTCGAA	TTGACGGGAGAAATTGGTGGTT
Whole-genome	AMPL2510864	WG_8755	Fes_sc0008755_1	9724	9746	9939	9962	CCCTCATCCCGACAAACTCAAG	TGGAACGACATGCAATCAAACTG
Whole-genome	AMPL2510866	WG_8956	Fes_sc0008956_1	13743	13773	13975	13997	TCAGATTTCACTATTTCAAAAGCAGAGAGT	CACTGGACTGTTCAAGACGTGA
Whole-genome	AMPL2510871	WG_9175	Fes_sc0009175_1	5693	5721	5927	5951	CCTTCTTACCTCCTGTATTTGTATGTGC	GTGCGTAGTTGTGGTGACTACTAA
Whole-genome	AMPL2510875	WG_9230	Fes_sc0009230_1	10771	10797	11014	11041	TTCAAACCCAAAAACGCAGGAAGATA	GGGTTGAGCCTTCTATAAATGTGAAAG
Whole-genome	AMPL2510877	WG_9252	Fes_sc0009252_1	17451	17478	17683	17707	CAGTTAACCACGCAATAAATCTGACAA	AGCTACAGAAAACCCAGCAAGATT
Whole-genome	AMPL2510881	WG_9379	Fes_sc0009379_1	3005	3028	3255	3278	TGCACAAATCGAGAAATGGTCCA	CTGGAGCTAAGTTTTGCTCCTCT
Whole-genome	AMPL2510882	WG_9453	Fes_sc0009453_1	20358	20385	20596	20626	ATTTCGTACAAATCTTCCTCGTTCCTT	CCTATGATTCCTATCACTTCGAAGATTGTG
Whole-genome	AMPL2510884	WG_9507	Fes_sc0009507_1	9082	9104	9326	9356	GCGAGGATCTGAACAACTTCAC	GGAGTGCAATGAGATTATCCATAAGAATGT
Whole-genome	AMPL2510885	WG_9632	Fes_sc0009632_1	3707	3733	3956	3981	CACAAAACCCGATTCATCTCCTTTAG	AGATCCGAGCTTTTCGATTGATCTG
Whole-genome	AMPL2510886	WG_9696	Fes_sc0009696_1	32625	32655	32828	32855	CACATTGAGTACTAGGACTTACCTAAGTTG	GCACGACCCATTTCCACTTTCTAAATA
Whole-genome	AMPL2510895	WG_9930	Fes_sc0009930_1	9114	9141	9364	9388	CTTTATGGCTTCCAATTTGACCTTTGT	GAAAGCCATGGAGTCAATTCGTAC
Whole-genome	AMPL2510898	WG_9976	Fes_sc0009976_1	2833	2863	3005	3033	AGAATATATGAACTACTCATGCTCAGCCTA	GTGTCTAGGTGTGATTTGTCAGAAAAAC
Whole-genome	AMPL2510899	WG_9989	Fes_sc0009989_1	8259	8281	8484	8511	CACCTGAGGCTGGAGTTATCAG	ATCCTTCGTTTCAAAAACTGTTCTTCG
Whole-genome	AMPL2510901	WG_10058	Fes_sc0010058_1	14037	14062	14285	14311	GGTAGCTTTAAATGGAGGGAGCTAA	GGTATGAATAGCATGTGTAAGGTGGT
Whole-genome	AMPL2510902	WG_10071	Fes_sc0010071_1	12508	12535	12755	12782	TCAAGGAGCTCATGAAAACATAAGGAC	CCAACTTTCATACCCATCTTCACATTG
Whole-genome	AMPL2510904	WG_10182	Fes_sc0010182_1	8828	8855	9078	9102	TGTTTCTTCTCACTCTCTTCAGAATGC	GGAAAACTTTGGTCTGCAACAAAC
Whole-genome	AMPL2510905	WG_10247	Fes_sc0010247_1	8521	8550	8769	8794	ACTTGAGCTACATCAGTAAAATATGCAGT	AGACGGGAATGAGGACAATTTTCAA
Whole-genome	AMPL2510907	WG_10277	Fes_sc0010277_1	15133	15160	15378	15407	AACCCAACAAGCTAATAGACCAATCTT	CAAATTATAACGTGAGGTTACGTTCATGC
Whole-genome	AMPL2510911	WG_10645	Fes_sc0010645_1	14328	14358	14555	14581	AATTACTGAGCTTCAATTGATGATCCTTCT	CTTTTCACCACAGAGATTCAGATCCT
Whole-genome	AMPL2510914	WG_10881	Fes_sc0010881_1	115	142	304	329	ACACTTAGGAAATTCAGCAAACACTTG	GGTGGAAAACTGCATGTTGATACAG
Whole-genome	AMPL2510916	WG_10886	Fes_sc0010886_1	7376	7404	7620	7649	GTAGATCGACATAACCATCAGTAGATCG	ATGCTTCTCCATGCAATGTACATATATGA
Whole-genome	AMPL2510233	WG_11107	Fes_sc0011107_1	11911	11937	12029	12052	CGTTAAGGCGATAAAGTGTCTTTTGG	TTGCATCCCATCCTTTCTGGATC
Whole-genome	AMPL2510921	WG_11241	Fes_sc0011241_1	10280	10302	10490	10517	CCAACTCAGCTCATAGTCAGCA	TGTGGTTTGAGATCATTGAGAGTGATC
Whole-genome	AMPL2510926	WG_11468	Fes_sc0011468_1	743	765	993	1015	CGGAGCTTCAAGCCTGGTATTC	CCTCCGGCTTCTCCATAAACAA
Whole-genome	AMPL2510929	WG_12197	Fes_sc0012197_1	12413	12436	12651	12681	GCACTGATATGGAGGTGGAGCTA	GAGACAAAGGCTCTTTGTGCATAAAATAAT
Whole-genome	AMPL2510936	WG_12665	Fes_sc0012665_1	21127	21152	21370	21400	CATAGTGAGATTCACAGTCGCTCAA	TGTTTAGAGCCATTTGGAAAATTTGAATCC
Whole-genome	AMPL2510937	WG_12712	Fes_sc0012712_1	8423	8445	8644	8669	GCCAGTATGTGTCCAAGGCATA	ACTCATCTCCTATAACCCGTAACCA
Whole-genome	AMPL2510939	WG_12823	Fes_sc0012823_1	10267	10290	10516	10541	CTACTGCTAACGGGTTCATACCT	CTGCGTTTTCGAGTTGATATTACCA
Whole-genome	AMPL2510940	WG_12841	Fes_sc0012841_1	16112	16141	16364	16386	TTGTATGCAGTTAACTCAGGAATTCTTCA	GCCTTTGCAAGTTAGCAACGAT
Whole-genome	AMPL2510945	WG_13154	Fes_sc0013154_1	3111	3140	3362	3385	AAAGAGTACAACAGAAGATCCCTACAAAG	CAACCTTGTTTCCTTCCCGAGAA
Whole-genome	AMPL2510959	WG_14038	Fes_sc0014038_1	19773	19796	20023	20045	CCCAGAAATAGGCAATAGCCTGT	CGGCTCATTGGACGTCTGTTAT
Whole-genome	AMPL2510960	WG_14053	Fes_sc0014053_1	21200	21228	21440	21467	TCATTTCCAAAACCAAGGTTAAAACTCG	CGGATTTTAAACATGGGCTTTACTTCG
Whole-genome	AMPL2510968	WG_14568	Fes_sc0014568_1	2254	2283	2505	2527	TACTTACCATCTTCTTCTCTTTGTCATGC	GGTTGTGAAGCAAGTCGACATG
Whole-genome	AMPL2510975	WG_15160	Fes_sc0015160_1	6544	6570	6789	6818	CATTAATCTGTTGCCCTGTTTTCCAC	CAAAGAATGAAATTGATGAGTAGGCATGT
Whole-genome	AMPL2510978	WG_15674	Fes_sc0015674_1	9214	9236	9464	9488	CCAGCTCAAAGGAAGCAAGTGA	GCTTCAGCAATATGGGAATGTCCT
Whole-genome	AMPL2510979	WG_15771	Fes_sc0015771_1	767	790	1016	1041	GCATTTCGGGCTCAACTTTACTT	CGCTGGACATTAAATACCTCATCCA
Whole-genome	AMPL2510985	WG_16190	Fes_sc0016190_1	776	798	961	990	TGTCGTTGCCTCTGGTTTTGTA	AAATGGCTTCTTAAGAAGAAGTCTACGTT
Whole-genome	AMPL2510986	WG_16434	Fes_sc0016434_1	1917	1945	2164	2190	CATCGTGCAAACTATCTAAGACTACTGT	GGGAAGTTGCGTTACATTATCAAGAG
Whole-genome	AMPL2510989	WG_16706	Fes_sc0016706_1	8599	8627	8843	8872	GTTAAGTTTAACGCAGAGTACCCTAAGA	CGTTTATACTTTCATCGATACACCTCCTT
Whole-genome	AMPL2510990	WG_16764	Fes_sc0016764_1	23879	23904	24125	24153	ACCTCCTTTTTCAAGCACTAACTGA	GATCCAACCTAGTGTAGCTCTTTAATCC
Whole-genome	AMPL2510992	WG_16811	Fes_sc0016811_1	5403	5431	5655	5677	ATACAACGAAAGCTTCAGCTACAAATTG	AGCGCGAGTCTCATTCCTACTA
Whole-genome	AMPL2510995	WG_17234	Fes_sc0017234_1	25172	25194	25419	25444	GATTTTGCAGGTTTGGCTGTGT	CCTTGCAAAACATTATAGCCGTGTT
Whole-genome	AMPL2510355	WG_17239	Fes_sc0017239_1	9934	9960	10071	10101	CAAAATCATATTACGAGGCGGTGTTT	CAACTCTGTTAAATAGATTCGAACAAGCAA
Whole-genome	AMPL2510998	WG_17467	Fes_sc0017467_1	8485	8515	8735	8759	TTTCCGGGTTTTCTCATAGATTATTTCACT	TCAAGGATCTTTCCAAGAAAGCCA
Whole-genome	AMPL2511000	WG_17769	Fes_sc0017769_1	6565	6594	6807	6836	GCTCAAAGACTAACATACATGCAAGTACA	TCCGATAAGCGAAGTATGATATCCTAGAT
Whole-genome	AMPL2511002	WG_17965	Fes_sc0017965_1	5349	5373	5588	5610	CCCTTCTTGGAGTGAAATGCTTTT	GCCTACCAACTTCCACATGTTG
Whole-genome	AMPL2511003	WG_18091	Fes_sc0018091_1	2382	2407	2607	2637	CTAAGACAAGCACAAGGAGCGACTA	TGTAGGATTAATCTCCCTTGTAATTAGCCT
Whole-genome	AMPL2511005	WG_18177	Fes_sc0018177_1	4888	4910	5124	5147	CCTCTTCTCTCCCGTCCGATAT	GCAAAATCCGATGAGGGAGACAA
Whole-genome	AMPL2511006	WG_18303	Fes_sc0018303_1	8447	8473	8697	8721	GCTTCTTCCACACAGATTCACTTTTG	TCAAGTTGCAGCTATTCGAGAAGA
Whole-genome	AMPL2511008	WG_18741	Fes_sc0018741_1	17372	17396	17619	17646	GGGAGACGAATGAGCTTACTGATT	TCTTCAAGATCTTCCCTTGCCTTTTTA
Whole-genome	AMPL2511009	WG_19260	Fes_sc0019260_1	2427	2456	2660	2690	ATTCAAGATTAATACACTAGGCTGCAGAA	TTCCCAATCATGGAATGATTCTTAGTTCTT
Whole-genome	AMPL2511011	WG_19773	Fes_sc0019773_1	2323	2349	2571	2597	GTCTTTTGCTTTGGAGACAATTGAGT	CCCACACACTATAGCAGACATTTTGA
Whole-genome	AMPL2511014	WG_20242	Fes_sc0020242_1	9830	9860	10080	10102	CTAGGATTTGAATGTTCGTTAGAATTGTCC	CGGGAGCCCTACTATCTCACAA
Whole-genome	AMPL2511016	WG_20482	Fes_sc0020482_1	6372	6396	6620	6646	GCAACGATATATTTCCAGCCACAT	GTTTGATTTTTGCGGAACGTGTTTTC
Whole-genome	AMPL2511021	WG_21775	Fes_sc0021775_1	26	50	276	300	TGACCCACTGATTGCTCTAGTTTG	AGTCAATTTGTCCGGTATGATGCT
Whole-genome	AMPL2511022	WG_21863	Fes_sc0021863_1	117	147	359	389	TCGATGGTGAGTGTTTATGTGAATTATTGA	GTGACCCTTCATTTTAAAAAGGTACAAAGA
Whole-genome	AMPL2511023	WG_21983	Fes_sc0021983_1	7010	7037	7206	7235	GGGTAAATGTCAATACCAAGATGCCTA	TCGTTGTTACCAAACTAACCATACTTTGT
Whole-genome	AMPL2511024	WG_22021	Fes_sc0022021_1	3012	3039	3256	3286	AGACCCTGCAAACAAACATAATTTCAG	GGATTATTGGAAGGATTCTCATCCTATTGT
Whole-genome	AMPL2511026	WG_22091	Fes_sc0022091_1	7897	7919	8120	8143	CTGAAGCGAGTGGAAGGGAAAA	GCATAAACGACTCACCAGCACTA
Whole-genome	AMPL2511027	WG_22641	Fes_sc0022641_1	6927	6949	7169	7199	GACGTCAGATCTAGCAGCAGAA	GCATACATTGTGGGCTGTATAGTCTATTAG
Whole-genome	AMPL2511028	WG_22721	Fes_sc0022721_1	2206	2233	2456	2480	GGAAACTGATTATCTGCAGTTTGTCTT	GCTACTCAATCAGCCTCCAAACAG
Whole-genome	AMPL2511033	WG_23784	Fes_sc0023784_1	4085	4115	4324	4349	TGAGTGAAATATAGACATGATGCAATGTGA	ATCTTTGAATAGAGTGCGGTGCATA
Whole-genome	AMPL2510421	WG_26859	Fes_sc0026859_1	50	78	180	210	CTTTGAATTTGTGGACTATGTTCATGCT	CACTTGTGTGGAAATTTCCTATAATTTGCT
Whole-genome	AMPL2511039	WG_29934	Fes_sc0029934_1	1441	1470	1693	1715	TGGTATTACATGCCAAATGTTACTTAGCA	ATCTCTTGCATCAGCAGTTGGT
Whole-genome	AMPL2511041	WG_30902	Fes_sc0030902_1	6236	6266	6486	6508	ATGAAATGACTGTCAATAGGAATTGAGTCA	GCTGCTTGGAGGAGGATTGAAG
Whole-genome	AMPL2511046	WG_34118	Fes_sc0034118_1	3227	3256	3443	3476	GATTCAATCACTTCATTGTGCTTTGATGT	AATTTTCTGGCATGAGTTTCTAGTATGAAATTC
Whole-genome	AMPL2510443	WG_35910	Fes_sc0035910_1	4871	4901	4975	5004	TTGTATGGACTCCAATTACTTCAAAACAGA	TACTATTAGGGCTCGTTTGGTTTTAACTC
Whole-genome	AMPL2511049	WG_37035	Fes_sc0037035_1	1170	1199	1413	1443	ATCAATAAACATACCCGAATAGAACACGA	GTACACATAAATTTACGGAGTTTGGTTCAA
Whole-genome	AMPL2511053	WG_39231	Fes_sc0039231_1	460	484	707	734	CAGGGTTCGCAAAGATTTCAATGA	CTGATAACCACACTCCCAAACTAACAT
Whole-genome	AMPL2511055	WG_40755	Fes_sc0040755_1	18189	18212	18423	18452	CAGCGGAGTGTGTCATCAATGTA	CCCATGTTTTTCACATAAGGATAAAAGCT
Whole-genome	AMPL2511056	WG_40941	Fes_sc0040941_1	756	786	909	939	AGCTGTACCAGCATTTTTCAGAGTAATTAA	GGTTACTAAACAAGACGACTTCACTTGTAT
Whole-genome	AMPL2511058	WG_41761	Fes_sc0041761_1	16125	16154	16355	16379	TGAACAAGGGCATACGTATGAACTAGATA	AGCATTCCACCACACAGTCATTAT
Whole-genome	AMPL2511062	WG_47593	Fes_sc0047593_1	2876	2898	3107	3131	GTTGCGTTGCTCCAGTTCTCTA	CTCCAAACTGAGCAAACCAATCTG
Whole-genome	AMPL2511063	WG_48784	Fes_sc0048784_1	248	272	490	520	TTTCATGCTTGACTTGTCTGCCTA	ACATAAAATCCAGAAGCAAACATAGAAGGA
Whole-genome	AMPL2511064	WG_49257	Fes_sc0049257_1	2376	2403	2610	2636	TATTAACTAACAGACCGCCACAAGCAT	CCTTTGTCTCTTTCGAAATCGAGATC
Whole-genome	AMPL2511065	WG_50041	Fes_sc0050041_1	759	792	921	954	GGATAAGAATTGTTTTTGGAAGTCATATGTAAT	ACACCATCAAATGAAAATCAACACTCATATTTC
Whole-genome	AMPL2511066	WG_52452	Fes_sc0052452_1	92	120	333	358	TGCCACGTAAATGAGATTCAAATATCCA	GGCCTTTGTCCTAGTATCTGGAGTA
Whole-genome	AMPL2511067	WG_53551	Fes_sc0053551_1	62	89	312	336	GCATTGGTACGATTCCTTCTTCTTTTC	GCAGTTCGCTCCTCATAGTAATGG
Whole-genome	AMPL2511073	WG_69161	Fes_sc0069161_1	179	201	417	446	GGGTAGCTCGTGATGGCATTAA	CCCATCACATATAACTAATTCACCTCCAT
Whole-genome	AMPL2511074	WG_69201	Fes_sc0069201_1	759	781	927	957	CCGTGTTGAAGCCGAGATTGTA	TTCTTGGACTTTTATTATCTCACGTCGATT
Sh-link	AMPL2510574	Sh_392	Fes_sc0000392_1	5615	5645	5862	5887	CAGAGCTTTACAAGTACTAAATCTTGGTCA	GACATTGTTGGCTACTATCGAAGGA
Sh-link	AMPL2510575	Sh_412	Fes_sc0000412_1	5988	6016	6234	6262	CATCATTGTCACATAAAACATCTCGTCA	CCTAATGCCATATAGACAAGGCCTTTTC
Sh-link	AMPL2510599	Sh_746	Fes_sc0000746_1	3328	3357	3569	3595	CTTATTATCTTATTTGGCTTGCATGTGCT	CATCATCGAGGTCATATCTGGAACAA
Sh-link	AMPL2510606	Sh_912	Fes_sc0000912_1	42513	42535	42702	42725	GAAGCTGGAAAGGGAGTGGATA	CAGAAGGCTTGACAGTATCTGCT
Sh-link	AMPL2510619	Sh_1205	Fes_sc0001205_1	6923	6945	7166	7193	GAACCTCGCCTGCTGGATAATA	GGTTAACCACTAACTTCCGAATCACTC
Sh-link	AMPL2510639	Sh_1546	Fes_sc0001546_1	9375	9395	9526	9554	CTGTCCGGTGTTTCCTTGGA	GCAAGGATTTAATTCAAACCACTTTCCA
Sh-link	AMPL2510656	Sh_1805	Fes_sc0001805_1	4684	4710	4867	4897	ATTTATAGCCAAAAGGAGGTGGTGTT	CAATCTCAAGAAGTATCACCTAGCATAACT
Sh-link	AMPL2510657	Sh_1877_1	Fes_sc0001877_1	6703	6729	6950	6972	CCACATACTCAAGATTGTTTGCTCCA	GGACGTGGAGGAGGTAGAAGAG
Sh-link	AMPL2510658	Sh_1877_2	Fes_sc0001877_1	15622	15650	15874	15896	AAATCTTAACGACAGGCTGTTTTGAATG	TGCATACGTGCCTGAATGTGAA
Sh-link	AMPL2510666	Sh_2006	Fes_sc0002006_1	22201	22229	22442	22472	AGAAACGCCAATACATATGATTACCCAA	GGGTTGTGCTCTTATGTATTACTGATAGTT
Sh-link	AMPL2510668	Sh_2033	Fes_sc0002033_1	17147	17177	17378	17407	TGGCTCTAGTTTTTACCATATTTCAACACT	CCATGTTCTCCATTATCTAGGATTTCAGT
Sh-link	AMPL2510680	Sh_2319	Fes_sc0002319_1	2259	2284	2436	2460	CTAGGCGGAGAGTAGGTTATTAGGA	CTAATCTCAAGCCCTTGAAGTCGA
Sh-link	AMPL2510684	Sh_2444	Fes_sc0002444_1	6683	6712	6933	6957	TGTTTAAAAGCAAACTCTCACTATGGAGA	GATCTCCAATTGCTGTAGTTCCGA
Sh-link	AMPL2510688	Sh_2486	Fes_sc0002486_1	10228	10253	10468	10490	CGAACTCAAGTACCACCTCATAACC	CTGGAGGAAGCACTGTCTCATC
Sh-link	AMPL2510693	Sh_2548	Fes_sc0002548_1	8459	8484	8633	8663	GGTGACCACTTGTCCAATTCAAAAA	GCTTGCATACAAATCCGGTTATTATCTTTT
Sh-link	AMPL2510704	Sh_2935	Fes_sc0002935_1	9953	9979	10196	10226	ACCAGTCGGCCTATTTAAAATTTGGT	AATGTGATAACGAATGGAAATCACACATTA
Sh-link	AMPL2510707	Sh_2966	Fes_sc0002966_1	3707	3731	3910	3940	AGATGGCATGGAAATGCTCATCAA	CATAGTTACTAGTAGTTAAGCACAATGGCA
Sh-link	AMPL2510718	Sh_3180	Fes_sc0003180_1	5348	5377	5573	5602	GATTTCAACACATCTACATCCTAACATCG	GGTCTAGAAATGTATGTTGTTAGTTGCGT
Sh-link	AMPL2510725	Sh_3238	Fes_sc0003238_1	7940	7970	8120	8150	AGTTGTGTCTTTGATGACATATATTGCAAA	CCATATGATGACACTTAGTTACTTTGCTGA
Sh-link	AMPL2510731	Sh_3448	Fes_sc0003448_1	7467	7489	7684	7706	AATGTGGTAGCTGATGCCTTCA	CTCTCCTCGAGACATCGGATCT
Sh-link	AMPL2510734	Sh_3558	Fes_sc0003558_1	9253	9276	9499	9526	TCTGACAGCAAGTCCATGTGAAG	ACACCCAAGCTGTATAAATGTAACCAA
Sh-link	AMPL2510745	Sh_4054	Fes_sc0004054_1	1290	1314	1541	1564	ATGATGCATTTGTGCCTTGGTTAC	TCACTCCTTCTCGAGCTTACACT
Sh-link	AMPL2510766	Sh_4436	Fes_sc0004436_1	14144	14174	14391	14416	GCACTCAGTTTACTTAGCTATTTTTAACCC	TGATAAGAGGAAGGCCTTGTTTTCC
Sh-link	AMPL2510770	Sh_4528	Fes_sc0004528_1	9933	9958	10175	10205	TGGTGTGCTTTTAAGTAGGTTGTGT	CTCAAAACACCACAAGTACGATAAAGAAAT
Sh-link	AMPL2510783	Sh_4974	Fes_sc0004974_1	12954	12981	13151	13180	ATCGGTTAATCCACAATAAATCGGTGA	CAATAAGATCTCGTTTTTCTTGGTCGTTT
Sh-link	AMPL2510784	Sh_5004	Fes_sc0005004_1	18758	18784	19009	19032	GGATTCGTCTTTGAATCATCAGCATG	CGTAGCTACGAAGGAAAGTTGGA
Sh-link	AMPL2510794	Sh_5480	Fes_sc0005480_1	12372	12395	12588	12615	AACTCTTGTTTCCGAGTGGACAA	GACACATGTTACTTTTCGTGCTGATAC
Sh-link	AMPL2510796	Sh_5496	Fes_sc0005496_1	17527	17557	17771	17801	GTGAAAATTGGCTATACATCCTTCAGAATC	CAGCAAGAATTGCTAAGTCTTCAATAATGA
Sh-link	AMPL2510798	Sh_5589	Fes_sc0005589_1	3744	3773	3988	4018	CTTGAATCAAAATCAATGTCACCGTACAA	TGACAATCGATTTACTACATTTTATCCCGT
Sh-link	AMPL2510800	Sh_5621	Fes_sc0005621_1	7595	7622	7799	7829	ATATGTACCTAAGAGATCACCGGACAA	TGTTCTTCCTGAAACATACTATTCATTCCG
Sh-link	AMPL2510812	Sh_6096	Fes_sc0006096_1	1547	1572	1795	1821	GTATTTGGCCTGGATAATGTTCCAC	GGAACCAGATCTTCAAAGTCAGAGAC
Sh-link	AMPL2510814	Sh_6185	Fes_sc0006185_1	9974	10004	10210	10240	TCTTTGAAAACATGGTAATATGGACTTCGT	GGATAATAATGGAAAAGTCGTAAGCCTTGA
Sh-link	AMPL2510822	Sh_6685	Fes_sc0006685_1	1354	1384	1595	1625	TTGTCGAACATAAATAAGACAAACTCCGTA	AAAGCCATCATTGAGAAAGAAAAAGTCATC
Sh-link	AMPL2510824	Sh_6852	Fes_sc0006852_1	4234	4256	4483	4508	CAACCACTGTCGGAAATCACTG	GTTTATCCACAAGCAAATACACCGT
Sh-link	AMPL2510825	Sh_6886	Fes_sc0006886_1	2689	2719	2905	2935	TTTATGGTTTTGCCTTTATTTGTGTCATGT	GTAGTTTGATACTCAACTAGTGACCTACAA
Sh-link	AMPL2510837	Sh_7304	Fes_sc0007304_1	428	452	675	702	CCGAAGCCTTTTGTCTTGATTCAC	ATCCCTTTCTCAAGAAACAATGACTGT
Sh-link	AMPL2510843	Sh_7475	Fes_sc0007475_1	13461	13483	13678	13705	GGAGTCAATGTGGGAAACGAGA	GATCAATTTTCAAGACGCACATCCTAG
Sh-link	AMPL2510844	Sh_7596	Fes_sc0007596_1	2739	2768	2982	3011	AATTCCACGAACCAATGATATGTTGAAAC	GGATTTGAATAACTCATACCTTGCCCTTA
Sh-link	AMPL2510845	Sh_7604	Fes_sc0007604_1	17343	17371	17589	17616	GCACTTTGAACAAGATGAAAATGTGACA	CCTTGAGGCTTACAAGATATGAACAGG
Sh-link	AMPL2510851	Sh_7783	Fes_sc0007783_1	6131	6160	6339	6369	CCCTGGTTCACAAAACTCTAGAAATATTC	GTGATGAGAGTGCATTGCATAGAAAATTAA
Sh-link	AMPL2510852	Sh_7811	Fes_sc0007811_1	737	765	947	975	CATTGGAGCTATATTCAGGAGCATTGAA	ACTTTGCAAAATAGAAGATCTCAGCCAA
Sh-link	AMPL2510855	Sh_7896	Fes_sc0007896_1	30291	30313	30539	30561	CGACTCCTCCATAGCCAAACAG	GGCTCCTCAGTTCCACTTTGTC
Sh-link	AMPL2510868	Sh_9032	Fes_sc0009032_1	31801	31823	32044	32069	ATCCGGACACGCCATCAAAAGC	CTCTTCCACACCTTCTACGTTAGAC
Sh-link	AMPL2510878	Sh_9284	Fes_sc0009284_1	3113	3135	3357	3383	GGGTCAATTTGGGTCGGTTACT	GTCACCTAACCAAGTAATCCGGATTC
Sh-link	AMPL2510879	Sh_9336	Fes_sc0009336_1	22317	22344	22527	22555	TTTTTATTGCTTTGCTTGTGGTGATCT	CATTGGTCGATTTGGTGGTGAATAAAAA
Sh-link	AMPL2510880	Sh_9355	Fes_sc0009355_1	18902	18927	19146	19176	TTCTGAAGAGGTGCTACCAACAATT	CTGCTATCAATTCAGATAGGGCAACATATA
Sh-link	AMPL2510888	Sh_9740	Fes_sc0009740_1	8811	8840	9058	9082	CACAAGATCAATCTTGTGGAATCATAAGC	CATACCCTTCTCCTTCCTCCTTTG
Sh-link	AMPL2510890	Sh_9882	Fes_sc0009882_1	8609	8632	8861	8883	CTCTAGGTCGTTGTCTTCCCTTT	CCATTACAACATCGGTGTTGCT
Sh-link	AMPL2510893	Sh_9902	Fes_sc0009902_1	221	248	463	493	ACATTTTAAGTGCACCAAAATTCAGCA	GAACAAGTTAGAGGTTGAAATTGTACTTGG
Sh-link	AMPL2510897	Sh_9952	Fes_sc0009952_1	19372	19399	19618	19642	GGCTAAGATATCTTGATTGTGCTGCTT	TTCAAATTTTCCACACTGCAGCAT
Sh-link	AMPL2510910	Sh_10550	Fes_sc0010550_1	13052	13082	13294	13323	TATGACTTTAACAGCTGCAAGTAGTATCAC	CACATATCTCTCCATCGATCTTTTGCATA
Sh-link	AMPL2510919	Sh_11090	Fes_sc0011090_1	8564	8592	8809	8838	GTGTTGATCAAGATAGAAACAAATGGCT	CCTCAACTTATATATGTTGCTCGTGAGAA
Sh-link	AMPL2510920	Sh_11104	Fes_sc0011104_1	395	424	635	665	AGAATCTTACAGTACACTCACTGTACACT	GTAACATTAAAACTCCTACTAGGCCTCAAT
Sh-link	AMPL2510922	Sh_11278	Fes_sc0011278_1	11252	11279	11500	11526	AAGAGCATGCATGCATTATACCTATCT	GGCCAAATACGTGTAGTACATGCATA
Sh-link	AMPL2510924	Sh_11311	Fes_sc0011311_1	14340	14370	14589	14614	GAATTGTTTCACAGAATCTAAGGACAACTC	GTCTCATATTACAGCCCTAGTTGCA
Sh-link	AMPL2510925	Sh_11452	Fes_sc0011452_1	3480	3507	3724	3754	ACACCATGTTGATGATGTCTCTAACAC	CCTCAACAATCCTTATAATCCTCATAACGA
Sh-link	AMPL2510927	Sh_11581	Fes_sc0011581_1	4382	4412	4629	4656	GGATTCGATCCCTTTTATATGCTACTAACA	GATCTTTTCCCAACTTGTTTTTGCTCA
Sh-link	AMPL2510928	Sh_11668	Fes_sc0011668_1	220	242	461	491	CGTGCGAATACGAGTTCTGCTA	TTCCAACATGCTAGGTTTAAATCTATTGGT
Sh-link	AMPL2510933	Sh_12358	Fes_sc0012358_1	3193	3221	3429	3459	ACCAAAAGTAAACATCTAAGCACCATCA	CCAACTCCAAATACTAGGAGTCTTGTTTTT
Sh-link	AMPL2510934	Sh_12458	Fes_sc0012458_1	1033	1062	1269	1299	ACCCTTATAAAAACTTCATGAAGAGCCAA	TGGTACCAAACCCTCTAGGAATTCATATAT
Sh-link	AMPL2510946	Sh_13163	Fes_sc0013163_1	248	278	499	522	TATCTAGGAGGAATGAAATTCCTCTCAACA	TCGACGGGCAATGAAGTAAGATC
Sh-link	AMPL2510947	Sh_13167	Fes_sc0013167_1	11803	11830	12055	12077	AGCTCAGGTCATCTTAACTTCAAACAA	TTACACGTAGGACGACCGGAAT
Sh-link	AMPL2510279	Sh_13492	Fes_sc0013492_1	18140	18166	18254	18276	ATGAAAAGGTGGTCTTCCAATGAAAG	TTTGTATGCGAGTGCTTGGAGT
Sh-link	AMPL2510950	Sh_13526	Fes_sc0013526_1	5772	5798	6018	6045	TCAATCTAAATCGGAAACTACGGCAT	AGATTTTCTTGGCTGCATCAATCAAAG
Sh-link	AMPL2510952	Sh_13658	Fes_sc0013658_1	1483	1507	1671	1697	CCCTGTGGTTTCCTCTTCAATAGC	AGGTATCACAAATCAGGAACCGAAAC
Sh-link	AMPL2510956	Sh_13840	Fes_sc0013840_1	14950	14979	15172	15202	CCTATGATGGACAGATGAGAGACCTTTAT	GCAATGTAGAGTACATAAACGTGAAACAAT
Sh-link	AMPL2510961	Sh_14148	Fes_sc0014148_1	5429	5458	5676	5703	CTATCGCGCTTGTAGTTTAAAACTAGAAA	AGCTCATCAAAGGATGTCTAAACGATG
Sh-link	AMPL2510962	Sh_14155	Fes_sc0014155_1	2431	2460	2676	2699	AAAAATTAACGTGGAACAAACTGGAATGA	TCTTTCAAAGCCACAAGAGTGGT
Sh-link	AMPL2510967	Sh_14541	Fes_sc0014541_1	2219	2248	2458	2488	GCTTGATTTGAACTTCATGTTTGAAGTGT	GACAATCAGGCCTTAAATCATTCTTAGAAG
Sh-link	AMPL2510973	Sh_15101	Fes_sc0015101_1	484	511	721	751	CATCTATATGTGGGATAGGGTGACCAT	AGAGGAATAGAGCATCAAATTGACCTAATC
Sh-link	AMPL2510980	Sh_15933	Fes_sc0015933_1	17637	17660	17863	17890	CGCGCAGCTAAATGCAAATTAAC	GCCATATTTAAGACCAAAGGGAATGTG
Sh-link	AMPL2510982	Sh_15968	Fes_sc0015968_1	896	918	1141	1163	CCTGCTCAACCCTGTTGAGAAG	TGCAGATGCAAACTTGTGAGGA
Sh-link	AMPL2510339	Sh_16288	Fes_sc0016288_1	3725	3753	3875	3898	TGGGTGTGATTTATTAGGAAAGAATGCA	GGCACAAAGTGGGTTCTGTAAAG
Sh-link	AMPL2510996	Sh_17281	Fes_sc0017281_1	5937	5960	6129	6155	GTGCTTGTCTAGATGTGCTCTCT	CGATCAAACGATGTTGTGAAACAACC
Sh-link	AMPL2511004	Sh_18110	Fes_sc0018110_1	1929	1951	2181	2203	GCACATAACTCGCGAAGAGTGA	CCGTCTTTCTTAGCTGCCAAGA
Sh-link	AMPL2511007	Sh_18645	Fes_sc0018645_1	1273	1295	1519	1541	AGGTAAGTGGTTGGGCAATCAC	GCAAGACACTTGAGGACAGTGT
Sh-link	AMPL2511013	Sh_20215	Fes_sc0020215_1	14017	14045	14264	14286	GAAGAAGATTCTCTAGAATTGGTGAGCT	GACCGAGGTGTTCTTCAGATGT
Sh-link	AMPL2511018	Sh_20759	Fes_sc0020759_1	7463	7493	7703	7732	AGTCTTTCTTTGTAAACATGACACTTTTGC	CTAATACCATCTATATGACCCGAGGTCTT
Sh-link	AMPL2510405	Sh_22315	Fes_sc0022315_1	5566	5594	5709	5739	TATAAGTCCTATGTCCACATCACTTCCA	TGGATTGTAGTTATGCATAATGGACTTGTT
Sh-link	AMPL2511030	Sh_23069	Fes_sc0023069_1	750	772	976	1000	CTGAACGCTCACCTCCTCAATA	GGGATGATCCTCTTCTCAAGACTG
Sh-link	AMPL2511032	Sh_23738	Fes_sc0023738_1	10990	11014	11232	11262	AGAAAGGACACTGAGATGTCTCCT	AGTTAAGAGCAAGATATCTTGGAAAGTAGC
Sh-link	AMPL2511034	Sh_24135	Fes_sc0024135_1	4684	4713	4926	4953	TTTTTAGTTAAAGAGGTGTCTCACACATG	TGATCGGTATGTAGGACAATTTCTTGG
Sh-link	AMPL2511035	Sh_24289	Fes_sc0024289_1	3579	3606	3817	3847	GCTCCTTTGAAGATGAATTAGTTTCCG	GTTTTGGTTGGTATGATATCTACTAACGGT
Sh-link	AMPL2511036	Sh_27977	Fes_sc0027977_1	4998	5026	5247	5272	GTTGTTTGTATCCGGAAACTGAATATCC	ATGGATCTACGTGCTAGATCTTCAC
Sh-link	AMPL2511038	Sh_29641	Fes_sc0029641_1	2550	2577	2794	2819	TCTTGAGATTGAACCGAGATTTTTCCA	ACATTGTCCGCTATGATCAAAGGAC
Sh-link	AMPL2511040	Sh_29994	Fes_sc0029994_1	527	556	758	782	ATCCAATTTTGATTGTAAAACCATCGCAT	AAAGTCTAAATCCGCGAAAGACCT
Sh-link	AMPL2511043	Sh_32852	Fes_sc0032852_1	657	681	900	930	CCCGTACATTCTATTCCAAACCGA	TCGGTGTTATATTTATTTGTGCTATGTTGC
Sh-link	AMPL2511044	Sh_32968	Fes_sc0032968_1	2276	2298	2516	2538	TGGGTGCCAAATGAAGTCTCAA	CCTACTACGGCAGGTGATAACG
Sh-link	AMPL2511045	Sh_33397	Fes_sc0033397_1	2418	2440	2569	2598	CCGCTAGTCGACCTGACAATTA	CAACATCTGAATAACCAACAAGGTGAAAT
Sh-link	AMPL2511048	Sh_36732	Fes_sc0036732_1	1068	1096	1287	1315	TAGAGGTGCTAGAAAAGTGTTAGGATCA	ACAAAAGGGTGAGATACAATCAAGAAGT
Sh-link	AMPL2511050	Sh_37576	Fes_sc0037576_1	747	776	992	1021	AGGCTGGTGACTTTAGTTTACTTGTAAAT	CAACATGAGCTCATGTTGAGGATAATAGA
Sh-link	AMPL2511052	Sh_37667	Fes_sc0037667_1	892	921	1103	1131	AGCAAGTATACAAAGGACTTGCTTAAAAA	CCAATCAAGTGTGACTCTTTAGGATCAA
Sh-link	AMPL2511054	Sh_40336	Fes_sc0040336_1	1779	1801	2022	2048	CTAGTGAGATTGCCGAGCTCAA	TTGTTGTTGTGGATTTGGTTAATCCC
Sh-link	AMPL2511057	Sh_41286	Fes_sc0041286_1	1314	1339	1523	1553	GGGTATTGTCTAAGTCTGTTGGGAA	CCGCATATTTTGGTTTAGGAAATTGGTAAT
Sh-link	AMPL2511059	Sh_42587	Fes_sc0042587_1	2849	2873	3076	3100	GATAGACACCGCAAAAGACAAGTG	ACGCATATGTCTCCTACTTGCTTG
Sh-link	AMPL2511060	Sh_46011	Fes_sc0046011_1	2568	2592	2735	2762	CTTCAAACAATGTTGTTTGCCGTT	GCAACAATGGTACTTTGAGTGAAAGTT
Sh-link	AMPL2511068	Sh_54172	Fes_sc0054172_1	866	889	1114	1139	CGGGATCTCTCAACTTAGGTGTT	CCTGCTTATAAACCACCATTTCCGT
Sh-link	AMPL2511069	Sh_56830	Fes_sc0056830_1	982	1010	1227	1256	TTGTATCTCTTTGGCTTGGTAGGTTATC	GTGAGAGGACAAAGAAGGAAGGTTCGAAC
Sh-link	AMPL2511071	Sh_58516	Fes_sc0058516_1	286	309	531	557	CCTAGTGGAATGATGCTCACACT	CTGCGCATTAACATACCTTTTCTTGA
Sh-link	AMPL2511072	Sh_67067	Fes_sc0067067_1	324	352	477	507	GGGTAAGCGAATTTTTGGGTAATATGTG	GTATTTGGGACTGGTATTTTGACTCCTATA
PHS-link	AMPL2510541	PHS_128	Fes_sc0000128_1	48366	48392	48607	48635	GAGTTGATTGCATAACCTAGGTCGAA	GTTCATCAAAGTGGATCCTTTCATAGGA
PHS-link	AMPL2510547	PHS_169	Fes_sc0000169_1	100273	100295	100496	100525	TCTCTGCTTGTGCCTCCTCTAA	TGAAAGGACTTTCAAACAGGTAGAAAAGT
PHS-link	AMPL2510551	PHS_217	Fes_sc0000217_1	105754	105779	106004	106027	AGAGCAAATAGCAATTGCCTTTGTC	TCGTTGGAGTCGCTAGTGTAGAT
PHS-link	AMPL2510559	PHS_247	Fes_sc0000247_1	35116	35138	35359	35389	AAGCACCGACAACAATAAGTGC	CCTTCACAGGGAAATTATTGAGTTACAAAG
PHS-link	AMPL2510596	PHS_704	Fes_sc0000704_1	5206	5231	5451	5480	CTTACAAGCCGCTTTTGTGATCTAC	GATCTGTATACGCTTGGATAACAAGAACA
PHS-link	AMPL2510608	PHS_921	Fes_sc0000921_1	8033	8061	8278	8307	GACATAGGAAAGCAAGATTTCATTCCAC	TTCAAATAAGACCATGCTAGGATCTTTCC
PHS-link	AMPL2510611	PHS_1000	Fes_sc0001000_1	44876	44904	45104	45128	GCTCCAGAAGAAGAAGACTAAAAGAAGA	GGGAGATGTTCTTCGGTTCTTCAG
PHS-link	AMPL2510614	PHS_1124	Fes_sc0001124_1	32139	32164	32371	32399	CGTCTTCCACTTTGAGTTCAATTCG	AATGACAATGAGTCCATGGTTGTTTTAG
PHS-link	AMPL2510617	PHS_1169	Fes_sc0001169_1	17302	17324	17545	17574	GACAGGATCAAACTCCGGGAAA	GTATTGCAACTGTTTTCATCTCGACTTTT
PHS-link	AMPL2510618	PHS_1201	Fes_sc0001201_1	1717	1739	1963	1988	ACAAGGAAGATGGTTGCAGCTT	GGGTCGTTGACCTAATATTTTGTGC
PHS-link	AMPL2510620	PHS_1220	Fes_sc0001220_1	41283	41305	41535	41557	TTTCACGCCTATGTATCGCGAA	CCCATAAACCAACCCTGTCGAA
PHS-link	AMPL2510632	PHS_1402	Fes_sc0001402_1	20061	20089	20302	20324	CCCATGATGAAACATTATGGCATATGAA	CCTTCTTGTGCTACGCCGTAAT
PHS-link	AMPL2510637	PHS_1487	Fes_sc0001487_1	5005	5027	5238	5264	CGGATCAGGCCAAATCTAGGTG	GGGTAGCGTTATGGCCTTATTTTCTA
PHS-link	AMPL2510646	PHS_1703	Fes_sc0001703_1	2824	2848	3063	3091	ACCAAAAACACATCTCTCCTTCGT	GATTCTAGTATGAGTTGTGTTGCTGGTA
PHS-link	AMPL2510652	PHS_1747	Fes_sc0001747_1	5402	5428	5586	5616	AAACATTGTATCTGGGAAGAGTGCAT	CATGATTAACTATGCATGTTTAAGGCCAAA
PHS-link	AMPL2510665	PHS_1981	Fes_sc0001981_1	72145	72172	72392	72418	AGGTCGTCATAAAATGACATCCAACTT	ACCTTAGACTCATGCATTTCATACCC
PHS-link	AMPL2510667	PHS_2024	Fes_sc0002024_1	3379	3402	3590	3618	CACAAGACTTCATGGGAACCTGA	CTTCCTATAGTCAATGCACATCCTCTAA
PHS-link	AMPL2510681	PHS_2341	Fes_sc0002341_1	31797	31824	32022	32052	GTTGTAGCAAACTCTATTCAAATGGCA	TCTACATTAAGTTAACGGGTTTTCTAACGT
PHS-link	AMPL2510687	PHS_2483	Fes_sc0002483_1	28086	28115	28291	28320	CTCAGGACATCTAATAGACTCTAAGGCTA	AGTACTTGAAGGATCTTCTGAGAGATCTC
PHS-link	AMPL2510691	PHS_2545	Fes_sc0002545_1	6950	6973	7188	7218	CGTTGGAAAAATGACCGTTCGAA	AGATTTTCTAGGAAAGATTTGCTCAACAGA
PHS-link	AMPL2510701	PHS_2825	Fes_sc0002825_1	27095	27123	27341	27369	CCTTGGTAATTCTCTTGGAAATTACCCT	GAAAACCAAACATTGGTGATCGATAAGT
PHS-link	AMPL2510702	PHS_2841	Fes_sc0002841_1	6197	6221	6440	6463	AAGAATGCCTTGATGCGTTTTACG	AGTAAGAGCGAAACTTCTCGCAA
PHS-link	AMPL2510711	PHS_3107	Fes_sc0003107_1	1811	1840	2043	2073	TTCTAGAAATTTATGAGTTCCCGCAAGAA	CTTGTAATTTGCAAGGAACAATCGAACTAT
PHS-link	AMPL2510714	PHS_3160	Fes_sc0003160_1	2871	2896	3117	3145	GGCTACTCACCTTATCGATATGCAC	CCTCTTGGAAATAGGAATGAGAGATCCT
PHS-link	AMPL2510721	PHS_3205	Fes_sc0003205_1	4549	4574	4727	4756	AAGCCAACTTTGAGACTTCATTTGC	CCCTCAAAGTAGAAATGAAAACAAAGACT
PHS-link	AMPL2510723	PHS_3232	Fes_sc0003232_1	17179	17206	17414	17444	TCAATATGTTTGAGACCCTTAGCCCTA	ACTTTGTGTTACTGCTAGTATTTTAGTGCT
PHS-link	AMPL2510747	PHS_4089	Fes_sc0004089_1	22985	23014	23221	23251	TGCTTGTACTGAAATTGAAACTTTTCGTT	ACTTCAAGGCTAAATTATTCCACTAACCAA
PHS-link	AMPL2510768	PHS_4513	Fes_sc0004513_1	17267	17295	17506	17533	TAGATAGGAATGAGTCATCAATCGGGAT	TGGTTGTGTATGCTTTTGAAAAGTTCC
PHS-link	AMPL2510774	PHS_4647	Fes_sc0004647_1	25850	25880	26096	26120	CACAAAGCTAGTGTAGACATCCATATAGAC	ACAGACGAGATGGATTGTTTCTCG
PHS-link	AMPL2510775	PHS_4703	Fes_sc0004703_1	18495	18522	18747	18769	GCGCTTTTGGTTCTTATCTCTACTACT	GTGCTTTGAACACAACCACGAA
PHS-link	AMPL2510790	PHS_5263	Fes_sc0005263_1	4622	4650	4869	4895	ATCTTACAAATTTTGCGGGATAGAGAGT	AGTTTGGTAGTCTTCCTTAGCAGACT
PHS-link	AMPL2510026	PHS_5439	Fes_sc0005439_1	5711	5740	5827	5854	CCCTCCTCTGTCTCAATTGATATTTCTTT	GGTTCATGTACCAATTAGTGCTAAAGC
PHS-link	AMPL2510805	PHS_5694	Fes_sc0005694_1	2192	2217	2442	2464	CTTTATCTGTCTGTCCTCAAGGCAT	GGCAGACGAGCCTCATATCTTC
PHS-link	AMPL2510809	PHS_5824	Fes_sc0005824_1	17850	17876	18092	18116	GGGAAGAAGTCTATAACCTGCTCAGA	GGTTGAGTTATGTGCATGTGTGTT
PHS-link	AMPL2510813	PHS_6166	Fes_sc0006166_1	1541	1563	1724	1748	GCACTAAACCCTCCCACTTCAA	CTCCCGCTTTTTGGAAATCTTGTG
PHS-link	AMPL2510818	PHS_6323	Fes_sc0006323_1	8794	8822	8999	9024	CAGAATCTGAAGGTCAAAGTCCTTGATT	GCCTATGCGTCTAGAGAGCTAAAGA
PHS-link	AMPL2510074	PHS_6570	Fes_sc0006570_1	3112	3138	3237	3262	GATTGAGGAACGCAGTTTGTTGTTTA	CGCACAAAGAACATAGCCAACAATC
PHS-link	AMPL2510820	PHS_6591	Fes_sc0006591_1	15327	15349	15518	15543	CAACTTGCGGTGCATCTACAAC	GTAAGTAGGTACAGAGGCGAGTTTC
PHS-link	AMPL2510823	PHS_6695	Fes_sc0006695_1	7491	7521	7740	7762	ATTTGTCTTACATATGAGATGGAAAAGCCT	CACACATGCACGACCAATTCAG
PHS-link	AMPL2510831	PHS_7006	Fes_sc0007006_1	9025	9048	9261	9284	GTTTCCGTAGACTTGACCACCAA	CTCAGATGATGAGGACTTTGGCT
PHS-link	AMPL2510832	PHS_7064	Fes_sc0007064_1	5052	5076	5238	5261	CTTTTTGTCAGGCTAGGGTCAGAA	AGTATTGAAGGTCGAAACCGCAT
PHS-link	AMPL2510833	PHS_7163	Fes_sc0007163_1	19006	19030	19251	19273	GCCAAGATATTTGTCGAGGGTAGT	GATCCAAGTGCTCCACTGACAT
PHS-link	AMPL2510836	PHS_7248	Fes_sc0007248_1	6263	6289	6506	6536	AGATCGTTTGACTCTCATTCTTGGAC	TTGAGTTTGTGTTCTTTGATGATCCTAGAT
PHS-link	AMPL2510842	PHS_7391	Fes_sc0007391_1	18768	18798	18938	18964	GGGTTTCTTCTAATTTGTATCTAGGTCTCT	GCCTTGACTTTGAAATCCTGCAAAAT
PHS-link	AMPL2510846	PHS_7716	Fes_sc0007716_1	4865	4895	5107	5134	GATGAAGATGTGTTGAAATCCTAGTGTTTT	GGGAATTCTACACAAATCGGTCACTAC
PHS-link	AMPL2510850	PHS_7743	Fes_sc0007743_1	15961	15990	16208	16235	GACTTGAATGAGTTTACACGTTGTACTTT	CCACATACTCAATACGTTCAATCCTCT
PHS-link	AMPL2510853	PHS_7840	Fes_sc0007840_1	6342	6366	6594	6616	CTCATCGGATCCAGAAGAATGAGG	GCCAATGCCCTCAAAAAGTCAT
PHS-link	AMPL2510854	PHS_7864	Fes_sc0007864_1	2554	2581	2803	2828	CGGTTATTTTAGGGTTTTGGTTTTGGT	TTATATTGTCGACCACATCGCACTT
PHS-link	AMPL2510858	PHS_8282	Fes_sc0008282_1	19134	19164	19363	19393	TTCTTTTATTTCTAGTTAGAGCGCATCGAA	CATATCGACTACGGGTTTCTTGTATCAAAT
PHS-link	AMPL2510860	PHS_8401	Fes_sc0008401_1	8117	8141	8309	8339	CCATTCAGATAATCGGGTGCTTGT	CATCAACCAAAGTGTATTTTTCTCCTTCTT
PHS-link	AMPL2510867	PHS_8999	Fes_sc0008999_1	2984	3014	3217	3247	GTTAGACATTTCACTTTTGATAACCTTGCT	GGAGGATGTCTCCTTATTACAACGAAATAT
PHS-link	AMPL2510869	PHS_9082	Fes_sc0009082_1	2824	2846	3023	3045	CGGAAGAAGGACGAATCGTTCA	GTAGTGTCCAAACCGAGTACGA
PHS-link	AMPL2510873	PHS_9195	Fes_sc0009195_1	4907	4932	5148	5177	CTGATGTTAGAGAACCTCCCAAACA	TCTATGCCTTGTTATTAGGTAGTACCCTT
PHS-link	AMPL2510887	PHS_9715	Fes_sc0009715_1	1261	1287	1495	1522	CTTATCACCCTCAAACTAGTGAGCAA	GCTTTCTTGATGTCAAAATTCAACCAC
PHS-link	AMPL2510891	PHS_9885	Fes_sc0009885_1	3647	3673	3895	3921	GTCCACTTATTCATAGAGGTTGCACA	AGCAACTACAAATGTCTTCTTTGTGC
PHS-link	AMPL2510894	PHS_9904	Fes_sc0009904_1	9047	9070	9270	9293	GATTGCCACAATTTGACACCTGA	CGCCAAAAACATGTTCTCCCTAA
PHS-link	AMPL2510896	PHS_9932	Fes_sc0009932_1	8469	8496	8696	8720	GGCCGACAACATATAATATCGAATTGC	ACCTTCTCTTGCTCTGTTCTCATG
PHS-link	AMPL2510903	PHS_10142	Fes_sc0010142_1	19286	19314	19527	19557	GTCCAATTTGTATCAACCTAGAGTTGGT	TCTTTCCCTTCTTCACATTACTATCTTTGC
PHS-link	AMPL2510906	PHS_10251	Fes_sc0010251_1	7432	7455	7655	7685	CACTACGTTTGGGACGATCCTTT	CTCCTTGAAATATTTCCTACCCTTTGGTAT
PHS-link	AMPL2510211	PHS_10305	Fes_sc0010305_1	10721	10746	10849	10876	GTCCGCCAATACCATTGGAATTAAC	AGCGCTAGTTTTATGGGAACTAGTATG
PHS-link	AMPL2510908	PHS_10391	Fes_sc0010391_1	11751	11780	12001	12025	CGATGAAGATAAGAAACTAGAAGCTGTTG	GCTCAAATCCGAGGTAGTTTCAGA
PHS-link	AMPL2510909	PHS_10406	Fes_sc0010406_1	1941	1963	2181	2211	TTGGGAGACGGCATTGACAAGG	TAGAGAAAGTCATGAGTACTTGGAATACCA
PHS-link	AMPL2510217	PHS_10421	Fes_sc0010421_1	8670	8696	8787	8809	AAAAACGACCTCTCTAGTGTGATTTC	CCTCAACCACCAAGGAAGTGAC
PHS-link	AMPL2510913	PHS_10856	Fes_sc0010856_1	8940	8970	9159	9189	AAGAACATAAAAAGGCTTACAAAACCATCC	AGCTCGATTATATCGAAACTGAAATTGACT
PHS-link	AMPL2510918	PHS_10943	Fes_sc0010943_1	12151	12178	12398	12424	GAGATCGATGATGATCAATTGAAAGGC	AGTGCGGATATCCATTTCATCTTTCC
PHS-link	AMPL2510932	PHS_12296	Fes_sc0012296_1	2275	2302	2521	2547	GAATATTGGATGTCCATCTCTAGCCAA	ACATTACCTGTATGGTGCTTCATGTG
PHS-link	AMPL2510935	PHS_12618	Fes_sc0012618_1	9739	9769	9975	10005	CGATTGTATTTCTAGATTGCATGTTTTCGT	GTAGATTTGGTTGTTGAGATTTGAATCTCG
PHS-link	AMPL2510938	PHS_12774	Fes_sc0012774_1	1873	1895	2111	2136	TGGCTAAGGCTCGTAACTAGGA	CCCTTCAATTGAAAAAGGATCCACA
PHS-link	AMPL2510260	PHS_12776	Fes_sc0012776_1	1477	1499	1594	1622	TTGATCTGGCAAAGATCGAGCT	TAAGTAGACTCGTAAGTGGATGGACAAT
PHS-link	AMPL2510941	PHS_12970	Fes_sc0012970_1	24142	24164	24376	24406	GGGCGTTGTCTTCACTTCTTCA	CTAACTCCTTGGTTTAGAAGAAGAAGACTG
PHS-link	AMPL2510942	PHS_13074	Fes_sc0013074_1	13931	13958	14159	14186	ACTTAAGGAAACTCTCCTCACTCTCAT	GGAATTAAAACAAGATGGAATCGCCAA
PHS-link	AMPL2510944	PHS_13128	Fes_sc0013128_1	3954	3978	4198	4220	GGGAGAACTCTCTCAACTAGCTGT	CGGCCTCATCTGATTTCCTTGA
PHS-link	AMPL2510949	PHS_13316	Fes_sc0013316_1	1456	1481	1672	1698	CGCTACGATCTAGCTTCAACTCTTG	GACGATGGTCGAAGAAGACAAATACA
PHS-link	AMPL2510951	PHS_13534	Fes_sc0013534_1	11781	11805	12011	12036	GACCGATTGACGGAGAAACAATTC	TGAAATGATTTCCGATTCCGAGCAT
PHS-link	AMPL2510954	PHS_13660	Fes_sc0013660_1	1324	1354	1564	1588	TAATGCCATAAAGGTGGTATAAACAACAGG	CTGGAAGATGAAGAGTCAGTGTCT
PHS-link	AMPL2510955	PHS_13663	Fes_sc0013663_1	11773	11795	12022	12046	AGACTGCCTAACAACAAGGCAT	GTTTGCACTGGGTTCTGTAGGTAT
PHS-link	AMPL2510957	PHS_14018	Fes_sc0014018_1	16137	16160	16323	16353	TGCTGGGTGATCTAGAAGAGTGA	ACATGGCATTGACAGATATGAAAACAAATG
PHS-link	AMPL2510964	PHS_14252	Fes_sc0014252_1	1859	1882	2096	2118	GGAGTGAAGACCGTTCACAAAGA	CGGTGACACTGGTTCTTCATCT
PHS-link	AMPL2510966	PHS_14337	Fes_sc0014337_1	21269	21295	21517	21542	GCTATGTAATAGTGCCACTGAAAACG	ACAGTCAATAGCTCTGGTGAAGGTA
PHS-link	AMPL2510974	PHS_15143	Fes_sc0015143_1	977	999	1190	1219	CGGCCAAAATGAAGATGAAGCA	AGAGATGTGATGAGGTGAAAAATGAGATG
PHS-link	AMPL2510976	PHS_15257	Fes_sc0015257_1	4497	4519	4723	4746	GCCTTGAGTGAGCTGATAGCAT	AGCTTCTCCAATGCATCTCCTTT
PHS-link	AMPL2510977	PHS_15265	Fes_sc0015265_1	7566	7588	7785	7809	GCGAACATGGATCTGTGAGACA	TCTAGTCTCCACTGGGACTCAAAT
PHS-link	AMPL2510981	PHS_15943	Fes_sc0015943_1	3841	3863	4089	4115	GGCGGTGACATAATTTCTTGGG	AAAAGAGAAGTCCGAGACAAAGTCTC
PHS-link	AMPL2510983	PHS_16035	Fes_sc0016035_1	4424	4448	4675	4698	ACCATTGTTGACTTCAAGCAAGGA	TTGACCGTCTTGCTTTTCCCTTA
PHS-link	AMPL2510342	PHS_16582	Fes_sc0016582_1	9714	9744	9815	9840	TACAATTTAAGCTCCATTAACCATGTTGGA	GGATGCTTTTGTCCTAAACATGGTC
PHS-link	AMPL2510987	PHS_16591	Fes_sc0016591_1	6472	6500	6701	6726	CATCATAAAACTCACCACTAACCTAGCA	AAGAAGAGCTACGCTTTGATGGAAA
PHS-link	AMPL2510993	PHS_17058	Fes_sc0017058_1	17632	17655	17878	17905	TCGATTTGATCGACGTAAACCGT	CAAATATCGGGTAATCTCGTTCGAAAA
PHS-link	AMPL2510999	PHS_17515	Fes_sc0017515_1	10372	10394	10622	10644	GCCGACCAAACAAGGCATATTG	GAACATGCGAGAGTTGTGCATG
PHS-link	AMPL2510367	PHS_17989	Fes_sc0017989_1	15039	15063	15135	15163	TCCTTTGGCCTTAGCTTAGTTGAC	ATAACAAGCTCACATATGCGTATAGCAT
PHS-link	AMPL2510381	PHS_19480	Fes_sc0019480_1	1590	1618	1724	1753	GTATAACCACAGAAGTCAAACAAACAGC	CGATGTAAATATTTCAGTGGTCTAGACGA
PHS-link	AMPL2511010	PHS_19741	Fes_sc0019741_1	18204	18237	18445	18476	TTGATTGTCTTACTTGAATACATGAATGATCCA	GTAAACTTTCACTTAACACTTTCACAATTGC
PHS-link	AMPL2511017	PHS_20721	Fes_sc0020721_1	12523	12546	12702	12726	GGAAGCGGCTTCAATTCCAAAAT	AGACTTCAATGCCCTAAACCACAG
PHS-link	AMPL2511019	PHS_21054	Fes_sc0021054_1	4550	4578	4801	4823	GAAATGTGAGAAAGAAGGAGAAGAAGGA	GGTGTGAAGCACCTCGGTAAAA
PHS-link	AMPL2511020	PHS_21718	Fes_sc0021718_1	4978	5008	5187	5213	GAGTTTTAGATTATGATTTCGGGTCCCATA	GATATGCAACCGTAGAAACTCAATCG
PHS-link	AMPL2511029	PHS_22868	Fes_sc0022868_1	2124	2146	2367	2395	GGTGATTGGTTGTTGGTTGTGT	CGCATCAATATCAATAGCTTCCAAAAGA
PHS-link	AMPL2511031	PHS_23171	Fes_sc0023171_1	6093	6115	6336	6358	CACGATCTGGGCTTAGTCGTAG	CGAGCGTTTCCATAGTCGTCTT
PHS-link	AMPL2511042	PHS_31886	Fes_sc0031886_1	2646	2668	2859	2883	GGCTCGATCGTGGTAGTTTGTC	GTTCTACCCTGCCTCATTTAGGAG
PHS-link	AMPL2511047	PHS_35235	Fes_sc0035235_1	3365	3391	3558	3584	GCACTCAAATAGCATGGAGGAAAGAG	TTTGATTGTAGTCCTAGAGCGAGGTA
PHS-link	AMPL2510445	PHS_36522	Fes_sc0036522_1	2654	2681	2782	2811	GAAGCACGAAAATCGTTTCGAAAAATC	TTTTTGAGAAAAACGTCAAAAACAGGTTT
PHS-link	AMPL2511061	PHS_46503	Fes_sc0046503_1	2548	2571	2795	2822	TGATATCACCCAGCACTTCGATG	CCCAATGGGTCAAATGTAAGTCAAAAG
