# Supplementary material for: Targeted amplicon sequencing + next-generation sequencing–based bulked segregant analysis identified genetic loci associated with preharvest sprouting tolerance in common buckwheat (Fagopyrum esculentum)
Source: BMC Plant Biol. 2021 Jan 6;21:18. doi: 10.1186/s12870-020-02790-w (PMC7789488; doi:10.1186/s12870-020-02790-w)
Supplement: Supplementary file 7 — Additional file 7: Table S7. Primer information for sequence-tagged-site markers linked to QTLs. [file 12870_2020_2790_MOESM7_ESM.xlsx]

## Sheet: Table S7
Table S7. Primer information for sequence-tagged-site markers linked to QTLs.
Marker name	Foward primer sequence	Reverse primer sequence	Restriction enzyme
qPHS1_KY29_ PHS_17515	GAGGAAAAATAAACCATATCGGCCG	TGGTCAGCCGATCGGTGCAATTG	AluI
qPHS6_KY29_WG_26859	CACTCTGGTAGTAGCCCTTCCAATA	CTGCTTCATCTACGTCCAAAGAAAT	AfaI
qPHS1_KY28_Sh_3180	CCGTGGTTCCTATAGTTCAGCT	ATGACCTTAGAATATTCCCACCG	AfaI
qPHS3_KY28_WG_1572	TGGACCAGGAACAAGCTGCCA	CAATGTTACCCTTAATTGCATCCAAC	EcoRI
qPHS4_KY28_PHS_921	GACATAGGAAAGCAAGATTTCATTCCAC	CCTTCTTAGCTTTAGCTAACTCTTCAAATAAGA	MseI
qPHS8_KY28_WG_21775	AGTCCCATCAACAATGCAACATACAAC	GAATGCAGCCTAGTACTGCTGAATC	AfaI
