# Supplementary material for: Targeted amplicon sequencing + next-generation sequencing–based bulked segregant analysis identified genetic loci associated with preharvest sprouting tolerance in common buckwheat (Fagopyrum esculentum)
Source: BMC Plant Biol. 2021 Jan 6;21:18. doi: 10.1186/s12870-020-02790-w (PMC7789488; doi:10.1186/s12870-020-02790-w)
Supplement: Supplementary file 8 — Additional file 8: Table S8. Scaffolds where QTLs are located and closest marker to each QTL. [file 12870_2020_2790_MOESM8_ESM.xlsx]

## Sheet: Table S8
Table S8. Located scaffold and closest marker of each QTL.
QTLs	Closest marker	Closest marker located scaffold	Scaffold length (bp)	Number of ORF
qPHS1_KY29	PHS_17515	Fes_sc0017515.1	12582	2
qPHS6_KY29	WG_26859	Fes_sc0026859.1	8095	0
qPHS1_KY28	Sh_3180	Fes_sc0003180.1	41922	9
qPHS3_KY28	WG_1572	Fes_sc0001572.1	56637	11
qPHS4_KY28	PHS_921	Fes_sc0000921.1	68224	14
qPHS8_KY28	WG_1135	Fes_sc0011352.1	19050	5
qPHS3_NF1	PHS_12618	Fes_sc0012618.1	17316	6
qPHS8_NF1	WG_1135	Fes_sc0011352.1	19050	5
