# Supplementary material for: Targeted amplicon sequencing + next-generation sequencing–based bulked segregant analysis identified genetic loci associated with preharvest sprouting tolerance in common buckwheat (Fagopyrum esculentum)
Source: BMC Plant Biol. 2021 Jan 6;21:18. doi: 10.1186/s12870-020-02790-w (PMC7789488; doi:10.1186/s12870-020-02790-w)
Supplement: Supplementary file 9 — Additional file 9: Table S9. Genes annotated near QTLs. [file 12870_2020_2790_MOESM9_ESM.xlsx]

## Sheet: Table S9
Table S9. Genes annotated near QTLs.
QTLs	Gene ID	BGDB annotation
		TAIR10	Symbols
qPHS1_KY29	Fes_sc0017515.1.g000001.aua.1	AT5G39660.2	CDF2 | cycling DOF factor 2
	Fes_sc0017515.1.g000002.aua.1	No_hits	NA
qPHS1_KY28	Fes_sc0003180.1.g000001.gia.1	No_hits	NA
	Fes_sc0003180.1.g000002.aua.1	No_hits	NA
	Fes_sc0003180.1.g000003.aua.1	AT4G23160.1	CRK8 | cysteine-rich RLK (RECEPTOR-like protein kinase) 8
	Fes_sc0003180.1.g000004.gia.1	No_hits	NA
	Fes_sc0003180.1.g000005.aua.1	AT5G59810.1	ATSBT5.4, SBT5.4 | Subtilase family protein
	Fes_sc0003180.1.g000006.aua.1	AT3G18990.1	VRN1, REM39 | AP2/B3-like transcriptional factor family protein
	Fes_sc0003180.1.g000007.aua.1	AT2G01050.1	zinc ion binding;nucleic acid binding
	Fes_sc0003180.1.g000008.aua.1	No_hits	NA
	Fes_sc0003180.1.g000009.aua.1	AT5G42905.1	Polynucleotidyl transferase, ribonuclease H-like superfamily protein
qPHS3_KY28	Fes_sc0001572.1.g000001.aua.1	No_hits	NA
	Fes_sc0001572.1.g000002.aua.1	AT4G20520.1	RNA binding;RNA-directed DNA polymerases
	Fes_sc0001572.1.g000003.aua.1	AT2G37420.1	ATP binding microtubule motor family protein
	Fes_sc0001572.1.g000004.gia.1	No_hits	NA
	Fes_sc0001572.1.g000005.aua.1	AT3G46060.3	ARA3 | RAB GTPase homolog 8A
	Fes_sc0001572.1.g000006.aua.1	No_hits	NA
	Fes_sc0001572.1.g000007.aua.1	No_hits	NA
	Fes_sc0001572.1.g000008.aua.1	No_hits	NA
	Fes_sc0001572.1.g000009.aua.1	AT3G53620.1	AtPPa4, PPa4 | pyrophosphorylase 4
	Fes_sc0001572.1.g000010.aua.1	AT5G18960.1	FRS12 | FAR1-related sequence 12
	Fes_sc0001572.1.g000011.aua.1	No_hits	NA
qPHS4_KY28	Fes_sc0000921.1.g000001.aua.1	No_hits	NA
	Fes_sc0000921.1.g000002.gia.1	No_hits	NA
	Fes_sc0000921.1.g000003.aua.1	No_hits	NA
	Fes_sc0000921.1.g000004.aua.1	AT5G17050.1	UGT78D2 | UDP-glucosyl transferase 78D2
	Fes_sc0000921.1.g000005.aua.1	AT4G23160.1	CRK8 | cysteine-rich RLK (RECEPTOR-like protein kinase) 8
	Fes_sc0000921.1.g000006.aua.1	No_hits	NA
	Fes_sc0000921.1.g000007.aua.1	No_hits	NA
	Fes_sc0000921.1.g000008.aua.1	AT5G17050.1	UGT78D2 | UDP-glucosyl transferase 78D2
	Fes_sc0000921.1.g000009.aua.1	AT1G43760.1	DNAse I-like superfamily protein
	Fes_sc0000921.1.g000010.aua.1	No_hits	NA
	Fes_sc0000921.1.g000011.aua.1	No_hits	NA
	Fes_sc0000921.1.g000012.aua.1	AT1G69040.2	ACR4 | ACT domain repeat 4
	Fes_sc0000921.1.g000013.gia.1	No_hits	NA
	Fes_sc0000921.1.g000014.aua.1	No_hits	NA
qPHS8_KY28 / qPHS8_NF1	Fes_sc0011352.1.g000001.aua.1	AT4G23160.1	CRK8 | cysteine-rich RLK (RECEPTOR-like protein kinase) 8
	Fes_sc0011352.1.g000002.aua.1	No_hits	NA
	Fes_sc0011352.1.g000003.aua.1	No_hits	NA
	Fes_sc0011352.1.g000004.aua.1	No_hits	NA
	Fes_sc0011352.1.g000005.aua.1	No_hits	NA
qPHS3_NF1	Fes_sc0012618.1.g000001.aua.1	No_hits	NA
	Fes_sc0012618.1.g000002.aua.1	No_hits	NA
	Fes_sc0012618.1.g000003.gia.1	No_hits	NA
	Fes_sc0012618.1.g000004.gia.1	No_hits	NA
	Fes_sc0012618.1.g000005.aua.1	No_hits	NA
	Fes_sc0012618.1.g000006.aua.1	No_hits	NA
